# Supplementary material for: Simultaneous Decomposition of Depression Heterogeneity on the Person-, Symptom- and Time-Level: The Use of Three-Mode Principal Component Analysis
Source: PLoS One. 2015 Jul 15;10(7):e0132765. doi: 10.1371/journal.pone.0132765 (PMC4503625; doi:10.1371/journal.pone.0132765)
Supplement: S1 Dataset — (ZIP) [file pone.0132765.s005.zip]

Archive with 3 entries (2 files):
- S1_dataset/
- S1_dataset/S1_Dataset.csv
- S1_dataset/readme_S1 dataset.docx
