# Supplementary material for: Simultaneous Decomposition of Depression Heterogeneity on the Person-, Symptom- and Time-Level: The Use of Three-Mode Principal Component Analysis
Source: PLoS One. 2015 Jul 15;10(7):e0132765. doi: 10.1371/journal.pone.0132765 (PMC4503625; doi:10.1371/journal.pone.0132765)
Supplement: S1 Dataset — (ZIP) [file pone.0132765.s005.zip › S1_dataset/S1_Dataset.csv]

ID	Gender	DSM4.dysthymic disorder	MOS.social_functions	MOS.physical_functions	MOS.mental_health	MOS.vitality	MOS.role_functioning_emotional	MOS.role_functioning_physical	MOS.pain	MOS.general_health_perception	SCL-90.depression	SCL-90.anxiety	SCL-90.agoraphobia	SCL-90.somatic_complaints	SCL-90.insufficient_thinking	SCL-90.interpersonal_sensitivity	SCL-90.hostility	SCL-90.psycho_neuroticism	NEO.neuroticism	NEO.extraversion	Mastery_scale	Rosenberg.self_esteem	BQOL.problem_with_daily_activity	sad.1	despondent.1	failure.1	fun.1	guilty.1	feeling.punished.1	disap..myself.1	crit..weakness.1	suicide.1	cry.1	annoy.1	interest.1	decide.1	appearance.1	work.1	sleep.1	tired.1	appetite.1	weight.loss.1	health.worries.1	sex.interest.1	sad.2	despondent.2	failure.2	fun.2	guilty.2
1	1	1	37.5	95	28	25	0	25	77.55102041	70	37.33333333	19	10.77262221	17	13	26	6	139.5505618	38	39	17	33	0.900249517	1	1	0	1	1	1	1	1	0	1	0	0	0	0	1	1	1	1	1	-0.100682081	0	0	0	0	0	0
2	1	1	25	85	12	30	0	0	55.10204082	60	59	34	16	31	21	41	12	242	46	26	15	15	1.651585703	2	2	2	3	2	3	1	1	1	0	1	2	2	1	2	2	2	1	1	0	0	1	2	1	1	1
3	1	0	87.5	90	48	30	0	0	77.55102041	60	46	13	10	22	25	22	5.734895303	169	44	37	26	29	0.531066088	1	2	2	2	1	0	1	0	0	1	1	0	1	0	2	2	2	1	0	1	3	0	0	0	1	0
4	1	0	25	85	28	15	0	0	55.10204082	75	51	16	10.45778915	25	24	26	6	185	38	38	26	25	2	1	1	0	1	2	3	1	2	0	1	3	1	2	0	2	3	2	2	2	0	2	0	0	0	0	0
5	1	0	100	95	60	50	100	100	79.59183673	50	29	12	8	22	14	25	6	136	47	40	14	20	0	0	0	2	1	1	0	1	0	1	1	1	0	0	1	0	2	1	0	0	0	0	0	0	1	1	1
6	1	0	25	95	32	10	0	100	79.59183673	60	46	20	7	20	32	33	9.414031328	191	48	37	22	18	1	1	1	3	2	0	0	1	2	1	2	1	1	1	2	2	0	2	0	0	0	2	0	1	3	1	2
7	1	0	50	100	32	20	0	100	77.55102041	55	58	34	10	31	26	45	11.51839684	242	47	35	19	22	1	2	2	2	2	2	1	1	3	2	2	1	1	2	1	2	1	2	1	1	1	0	0	0	0	0	0
8	0	0	50	100	44	55	0	100	89.79591837	95	26	17	12	23	15	31	10	160	54	42	20	19	0.31360328	0	0	0	1	1	1	0	0	0	0	1	0	0	0	0	2	0	0	0	1	0	2	1	2	1	1
9	0	0	46.17787213	106.9590615	40.78851255	28.35147016	38.88166297	54.32618151	98.14731679	80.21347966	32.70166093	15.75395581	6.363512406	16.48001194	18.51673597	24.183058	6.892846237	142.2068333	37.21224719	31.07222043	22.33564317	27.22167111	1	0.780251041	0.708479684	0.21194389	0.903603959	0.22761233	-0.781404652	0.481371996	0.50132169	0.194405694	-0.023700547	0.358538045	0.797454339	0.394838951	-1.138199501	0.878101728	0.546859071	-0.247452859	0.210393237	-0.536563761	-0.733885148	0.381970063	0	1	0	1	0
10	1	0	25	35	32	5	0	0	100	80	48	20	10	22	34	33	8	211	43	27	16	26	2	1	2	1	1	3	0	1	0	0	1	1	2	2	0	3	2	3	1	0	0	3	1	0	0	1	1
11	0	1	37.5	100	36	25	0	100	89.79591837	40	47	20	6.76875207	17	22	41	12.56009898	189	43	24	21	21	1	1	1	1	2	1	0	1	2	1	1	1	1	2	0	2	1	1	1	0	0	2	1	1	1	1	1
12	1	1	37.5	45	40	30	33.33333333	25	44.89795918	35	45	25	21	37	23	45	8	223	42	32	20	27	0.730667855	1	0	0	1	0	3	1	2	3	1	1	1	2	1	1	2	2	1	1	2	3	1	0	0	1	0
13	1	0	50	75	52	45	0	0	44.89795918	50	33	20	13	28	19	38	9.963791707	184	50	46	17	28	1	1	0	0	1	1	0	0	0	1	1	1	0	1	0	1	2	1	1	0	1	0	0	0	1	1	0
14	1	0	25	80	32	25	0	100	100	60	52	15	7	13	25	42	11	196	38	44	20	26	1	1	0	1	2	0	0	1	0	0	1	1	1	2	0	1	2	0	0	0	0	0	0	0	0	0	0
15	1	1	0	25	12	5	0	0	10.20408163	10	53	29	35	23	34	44	6	244	49	20	14	20	2	2	1	3	1	1	0	1	2	1	1	0	3	2	0	3	2	2	3	3	0	0	1	1	1	1	1
16	1	0	25	70	36	15	0	0	44.89795918	55.39383265	36	21	8.262605771	33	22	30	13	190	47	38.18181818	22.3021058	27.5	2	1	1.27332258	1	1	1	2.133443684	1	0.918349988	1	3	1	1	1	1	2	1	2	0	0	1	2	1	1	2	2	1
17	0	0	37.5	70	36	20	33.33333333	25	67.34693878	40	48	26	15	30	23	38	7.364444255	211	51	27.27272727	13	21	0.678982145	1	1	2	2	1	0	1	0	1	0	1	1	3	0	3	1	2	1	0	1	2	0	1	1	1	0
18	1	0	25	70	36	15	0	0	67.34693878	30	48	26.66666667	7	33.6	27	29.25	7	202.7710843	48	34	22	29	1.536141068	0	2	2	1	1	0	0	1	1	3	1	0	3	0	2	0.718608943	2	0	0	0	2	1	1	1	2	1
19	1	1	0	20	0	0	0	0	44.89795918	37.73213666	70	40	29	42	40	71	23	362	57	33	16	18	0.976791735	3	2	3	2	3	3	2	1	3	1	2	0	2	2	3	2	3	2	1	1	2	2	3	3	2	3
20	1	0	50	75	44	20	0	0	57.14285714	30	43	20	11	27	25	22	11	189	39	28	21	29	1.310653534	1	1	0	1	1	0	0	0	0	0	2	1	1	0	1	2	1	2	2	1	2	0	0	0	0	0
21	1	0	25	65	40	20	0	0	44.89795918	45	57	33	21	29	25	30	8	230	44	24	18	27	1.270418627	1	1	1	2	0	3	1	1	1	3	3	3	2	0	3	1	3	2	0.175532545	0	3	1	0	1	1	0
22	0	0	62.5	75	48	20	0	0	57.14285714	25	33	21	10	30	23	24	8	169	34	36	25	25	0.882817443	1	0	1	2	0	0	1	0	0	1	1	1	1	0	2	0	2	2	0	1	1	0	0	0	0	0
23	1	0	25	40	28	25	0	0	10.20408163	20	41	24	11	43	27	34	8	211	39	33	20	21	1	1	1	1	3	1	0	1	2	0	3	1	2	3	2	2	1	3	2	1	2	3	1	0	1	2	1
24	1	0	37.5	90	36	30	0	0	100	65	55	37	19	34	21	22	8	228	35	39	20	27	1	1	1	0	1	0	0	1	0	0	1	0	0	1	0	2	3	1	2	2	1	0	0	0	0	1	0
25	1	1	25	45	44	15	0	0	42.85714286	50	37	21	14	36	22	30	11	189	44	26	21	29	2	2	1	0	1	1	0	1	0	1	1	1	1	1	0	2	0	3	0	0	0	1	1	1	0	1	1
26	1	0	62.5	95	48	30	0	0	67.34693878	65	38	20	10	29	23	29	8	176	45	35	21	23	1	0	2	0	2	1	0	1	1	1	1	1	1	2	2	2	1	1	0	0	1	1	0	2	0	1	1
27	1	0	37.5	60	52	5	0	50	44.89795918	40	62	26	13	42	31	41	10	263	43	26	19	23	1	2	1	1	1	1	1	1	2	1	1	1	2	2	3	2	3	3	2	3	1	1	2	0	1	1	1
28	1	0	25	55	12	15	0	0	32.65306122	50	71	32	11	43	31	43	19	287	44	29	15	21	1	3	3	2	1	1	3	2	3	1	1	1	1	2	3	2	3	2	3	3	0	1.460863051	1	0	1	1	1
29	1	0	12.5	65	28	35	0	0	44.89795918	50	52	25.55555556	18	32	30	54	10	262.7586207	51	26	20	15	1	1.210022274	1.868046544	0.849137466	2.547758703	1.790463185	0.79098078	1.086827881	2.406000262	0.60696692	1.238788532	1.687221985	1.983926066	3.014423598	1.5227834	2.243821402	1.906163216	2.438089617	1.458184228	0.745643588	1.675789693	2.668648202	1	1	1	3	2
30	0	0	62.5	80	40	45	33.33333333	50	100	50	34	25	10	25	15	30	9.048196419	167	40	35	21	27	0.310701414	1	1	0	1	0	1	0	1	1	0	1	0	0	0	0	1	1	1	0	1	1	1	1	0	1	0
31	1	0	62.5	95	56	30	66.66666667	50	100	80	37	14	7	15	19	23	7.617613787	143	37	39	26	25	1	1	0	0	0	0	0	0	1	1	1	1	0	1	0	0	1	1	0	0	0	0	1	2	1	2	0
32	1	1	25	95	12	15	0	0	10.20408163	30	60	30	11	28	18	32	8.195926281	217	45	36	20	27	0.805580573	1	1	1	1	1	0	0	0	1	1	1	0	1	1	2	3	3	1	0	1	0	0	0	0	0	0
33	0	0	87.5	90	40	40	0	25	79.59183673	65	46	19	8.582200694	19	23	30	7.2	174.9438202	46	35	18	24	0.417844881	0	1	1	1	1	0	1	1	0	0	1	0	2	0	1	0	2	0	0	1	0	0	1	2	1	1
34	1	1	0	15	60	0	0	0	20.40816327	5	48	26	10	37	39	40	6	232	46	20	16	25	1.825802963	1	3	0	1	1	0	1	1	1	3	1	2	2	2	2	1	3	0	0	1	2	0	0	0	1	0
35	0	0	50	70	32	20	33.33333333	0	65.30612245	60	44	17	8	25	23	36	7	181	45	39	18	24	0.951091046	0	0	1	2	0	0	1	1	0	0	3	2	2	0	2	1	2	1	0	0	1	0	0	1	1	1
36	1	1	50	81.25	44	45	100	50	77.55102041	50	53	20	13	22.90909091	31	57.375	10	242.7906977	51	34	12.83333333	21	1	3	2	0	2	1	0	1	2	1	0	0	0	3	2	1	1	1	0	0	0.005408983	2	1	0	1	1	2
37	1	1	62.5	100	36	45	66.66666667	67.51525399	75.51020408	60	44.8	15	12	18	17	35	8.796822836	170.8988764	49	29	24	23	1	1	0	0	2	2	0	1	1	0	1	1	1	0	0	1	2	1	0	0	0	2	0	0	0	0	0
38	1	0	12.5	55	36	25	0	0	20.40816327	50	68	33	29	44	32	59	8	310	49	38	18	22	2	1	1	1	1	1	1	1	1	1	1	3	0	2	3	2	1	2	0	0	1	2	2	1	1	1	2
39	0	0	0	35	12	5	0	0	0	70	55	45	29	45	29	36	23	289	41	25	23	24	1	1	2	1	2	0	0	1	1	0	1	1	2	2	0	2	1	1	1	0	0	0	0	0	2	1	1
40	1	0	25	65	16	10	33.33333333	0	67.34693878	50	58.01347457	25.99196548	15.72088223	29.26421906	27.52767181	51.46142743	7.5	240.9619312	52	35	17	21	1	1	1	2	2	1	3	1	3	1	1	1	1	1	0	2	1	2	2	2	0	2	1	3	3	2	1
41	1	0	50	85	52	50	0	50	87.75510204	80	45	13	20	20	24	55	11	218	48	33	16	21	1.671126803	2	2	0	1	2	0	1	1	1	2	2	1	1	3	2	2	1	0	0	0	0	2	2	1	2	2
42	0	0.3329949	62.5	80	68	50	0	75	77.55102041	40	44	17	11	23	22	50	21	212	44	27	24	25	0.599299396	0	0	1	2	0	0	1	1	1	3	1	2	1	0	2	1	1	0	0	1	0	0	0	0	1	0
43	0	0	25	100	32	5	33.33333333	100	100	65	56	17	8	15	32	48	12	214	49	31	18	23	0	1	2	1	1	1	1	1	2	1	1	1	1	2	0	1	1	1	1	0	0	1	1	1	1	1	2
44	0	1	50	95	64	65	100	100	79.59183673	60	28	17	8	12	10	28	8	137.5280899	38	32	27	28	1	1	0	0	0	0	0	1	0	0	1	0	0	0	0	0	0	0	0	1	0	0	0.375291824	0.515875324	-0.847364166	0.48278624	0.125231201
45	0	0	12.5	80	28	30	33.33333333	25	55.10204082	70	62	22	16	25	27	55	17	251	40	23	21	22	0.966860993	1	2	0	2	1	0	1	0	2	3	3	1	2	3	2	1	1	2	3	0	3	1	1	0	1	0
46	0	0	37.5	40	28	45	0	0	44.89795918	35	55	40	19	37	29	55	11.00286199	275	44	26	17	23	1	1	1	2	2	1	3	1	2	2	3	2	1	2	1	2	2	2	2	3	2	2	2	2	2	3	2
47	0	0	50	85	56	45	0	0	67.34693878	45	40	26	10	31	21	25	11	185	38	34	19	29	1	1	0	0	1	0	0	1	0	1	1	1	1	1	0	1	1	1	0	0	1	0	0	0	0	1	0
48	0	0	25	100	32	35	0	0	67.34693878	65	35	23	17	29	26	36	8.935173922	200	35	33	24	28	2	1	0	0	2	2	0	1	1	0	0	1	2	2	0	2	2	1	0	1	1	2	0	0	0	0	1
49	1	1	62.5	55.55555556	56	20	66.66666667	50	100	60	45	16	20	17	27	42.35294118	8	194.1573034	43	22	20	25	1	1	2	2	2	0	0	0	0	1	3	1	1	2	0	2	2	2	1	0	0	3	1	2	0	2	0
50	1	0	62.5	35	36	15	0	0	44.89795918	40	42	20	10	23	19	28	8	172	45	29	16	24	1.477775135	1	2	1	1	3	0	0	3	1	1	1	0	1	0	2	1	1	0	2	0	1	1	0	1	1	1
51	0	0	50	35	40	25	0	0	100	40	42	22	14	30	22	45	9.087425026	214	38	42	22	22	1.477017013	1	3	2	1	1	1.069874708	1	1	0	3	1	1	1	0	3	3	2	0	0	1	1	0	0	0	1	0
52	1	0	37.5	95	28	35	32.45621764	76.12022854	89.79591837	75	40	18	13	15	25	26	8	166	44	29	21	21.11111111	1	3	2	2	2	1	0	1	1	1	3	1	1	2	0	2	3	1	1	2	0	3	1	0	0	0	0
53	1	0	50	40	64	40	0	0	32.65306122	35	50	19	8	21	21	53	10.62461977	209	40	35	24	25	1.122133734	0	0	0	1	1	1	0	1	0	1	1	2	2	1	2	2	1	1	0	2	3	0	0	0	1	0
54	1	0	62.5	100	48	50	33.33333333	75	67.34693878	60	34	16	10.00425398	25	19	22	8	155	39	27	23	29	0	1	2	0	1	0	0	1	1	0	1	1	0	1	0	1	3	1	0	0	1	2	1	0	0	1	1
55	0	1	25	80	56	30	0	0	32.65306122	35	55	16	10	34	30	38	11	228	47	33	16	19	2	1	1	1	2	2	1	1	2	1	0	1	0	2	0	2	2	2	0	0	1	1	1	1	1	2	1
56	0	0	75	60	24	20	33.33333333	25	69.3877551	65	58	23	7	28	23	32	15	202	39	35	18	23	1	2	3	1	2	0	0	2	1	2	1	1	0	1	0	0	0	2	0	0	0	1	0.806319194	2.282154908	1.906191557	1.771481868	1.423908424
57	0	0	50	60	48	40	0	0	100	55	26	22	13	24	12	28	7	145	36	26	23	31	0	0	0	0	1	1	0	0	0	1	0	1	0	1	1	1	0	2	1	1	1	0	0	0	0	1	1
58	0	0	25	100	24	40	0	100	100	45	49	21	19	22	27	47	13	217	47	28	18	23	0.796491072	1	1	1	1	1	0	1	1	1	1	1	2	2	0	2	0	1	0	0	0	0	0	0	1	1	0
59	1	1	50	65	72	50	33.33333333	50	55.10204082	30	25	10	11	24	17	28	7	139	44	41	22	26	0.416127946	0	0	0	-0.412912413	1	0	0	2	0	3	3	1	1	1	1	0	0	0	0	2	2	0	0	0	0	0
60	1	0	62.5	50	20	15	0	0	67.34693878	30	53	27	14	39	24	45	17	253	49	24	17	20	1.148379753	2	1	1	2	2	1	3	1	1	2	2	1	2	3	2	2	2	0	0	1	2	0.908911128	1.680623998	1.412232218	1.964924484	1.647857072
61	1	0	87.5	95	48	35	33.33333333	100	67.34693878	37.5	29	21	10.59764115	25	14	21	7	148	37	34	24	30	0	0	0	0	2	0	0	1	0	0	1	1	0	2	1	1	1	1	0	0	1	0	0	2	0	2	0
62	1	1	50	65	44	30	0	0	57.14285714	55	49	20	12	23	25	24	12.25257038	187	33	38	20	26	1.373619667	0	0	2	1	1	3	1	2	2	3	0	1	2	0	1	1	1	1	2	0	1	1	2	1	2	1
63	0	0	25	100	44	30	0	100	44.89795918	30	40	25	8	24	17	24	8	167	38	33	24	23	0.25464769	0	0	0	1	0	0	1	1	0	0	1	1	1	1	2	1	2	2	2	2	0	0	0	0	1	0
64	0	0	50	90	52	15	33.33333333	0	100	45	31	20	7	17	19	21	6	141	35	37	25	31	0.4903923	0	0	0	1	0	0	0	0	0	0	0	1	1	0	2	1	1	0	0	1	2	1	1	0	2	0
65	1	0	50	90	16	35	0	50	44.89795918	70	42	26	16	26	14	37	6	192	38	50	26	35	1	1	0	0	1	1	0	0	0	0	0	3	3	0	0	0	3	1	0	0	0	0	2	0	1	1	3
66	1	0	37.5	70	40	15	0	0	87.75510204	60	28	13	16	20	16	35	6	157	41	42	23.4090021	26	0.905611068	1	0	0	0	0	0	1	0	0	1	1	2	2	0	1	3	2	1	0	0	2	1	0	0	1	1
67	0	0	25	95	56	50	66.66666667	50	100	95	33	12	8	14	20	34	7	151	36	35	19	32	1.586530403	1	1	0	1	0	0	0	0	1	0	3	1	1	0	2	1	1	0	0	0	1	0	0	0	0	1
68	0	1	25	75	32	20	0	0	55.10204082	20	37	16	15	24	21	34	8	173	51	21	14	21	1	1	2	1	2	2	0	1	1	1	1	1	1	2	0	2	0	2	0	0	1	1	0	0	1	2	1
69	1	0	37.5	85	36	30	0	0	67.34693878	55	46	27	20	33.81818182	26	48	14	245.7303371	43	29	17	26	1	1	1	1	1	1	1	1	1	1	1	1	1	1	1	1	2	1	0	0	1	2	0	0	0	1	1
70	0	0	62.5	70	44	30	33.33333333	0	67.34693878	30.79205338	43.73333333	24.44444444	10	28	23	29.64705882	7	186.2068966	47	31	19	25	0.514492389	0	0	1	1	0	0	1	1	1	0	1	0	2	0	2	2	1	0	0	0	2	0	0	1	1	1
71	1	0	37.5	65	28	10	0	0	55.10204082	45	54	31	22	34	33	49	13.78349331	265	48	28	17	23	1.243047352	1	2	0	2	1	0	1	1	1	1	3	1	2	-1.460993885	2	1	2	0	0	0	3	1	1	0	1	1
72	1	0	75	90	44	40	100	100	89.79591837	75	42.66666667	15	7	23	22.5	43	13	190.2272727	44	31	18	25	0.378790877	0	2	0	0	1	0	1	1	1	0	0	1	2	0	0	2	0	0	0	0	0	0	0	1	0	1
73	0	0	62.5	100	64	60	33.33333333	100	100	85	24	13	7	17	16	35	7	133	41	34	22	29	0.809541298	0	0	0	1	0	0	0	0	0	0	0	0	1	0	0	1	1	0	0	0	0	0	0	0	1	0
74	0	0	37.5	100	28	25	66.66666667	100	44.89795918	65	48	19	12.83333333	22	24	45	8.407183022	205.2808989	45	24	18	19	0	2	2	2	1.379124953	2	0	1	3	1	1	0	2.389405539	0	3	2	3	1	0	0	0	1	2	3	2	2	1
75	0	0	50	80	32	25	0	75	100	40	57	27	6.459137806	26	28	50	12.46954623	234	39	38	22	25	1	2	2	0	1	1	0	1	1	1	2	0	1	2	2	2	3	1	1	2	0	2	1	0	0	1	1
76	1	1	62.5	95	44	46.66666667	0	100	100	85	36	27	7.618406807	20	24	27	7	170.8988764	45	27	16	22	1	1	0	0	1	0	0	1	0	0	1	0	1	2	0	1	1	1	0	0	0	1	0	1	1	1	1
77	1	0	37.5	75	36	25	0	0	44.89795918	58.98269116	35	26	15	29	24	34	11	194.1573034	45	30	15	22	1	1	1	0	1	1	0	1	0	0	3	1	1	3	0	2	1	1	0	0	0	2	0	0	0	1	1
78	1	0	25	100	32	30	0	100	100	50	44	22	17	20	25	41	12.18308674	205	49	43	20	17	1	2	2	2	1	1	0	2	2	0	1	1	0	1	1	2	1	1	0	0	0	1	0	0	0	0	0
79	1	0	62.5	100	48	35	0	25	87.75510204	60	27	17	7	17	21	24	7	139	41	35	23	24	1.025348758	0	0	0	1	0	0	0	0	1	0	1	1	1	1	2	0	1	0	0	1	2	0	0	0	0	0
80	1	0	62.5	85	40	35	0	50	67.34693878	35	42	21.11111111	10	22	19	37.125	7.2	183.1395349	45	26	19	22	1.129002738	1	2	1	2	1	0.20530343	1	1	1	1	1	2	2	0	2	2	1	1	0	1	1	0	1	1	1	0
81	1	0	75	90	40	40	44.28717412	76.37813108	100	70	42	24	14	24	19	35	8	184	50	22	21	25	0.264716415	0	0	0	1	1	0	0	0	0	1	1	1	1	1	1	0	1	0	0	1	2	0	0	0	1	1
82	1	0	37.5	80	36	35	0	0	67.34693878	50	50	22	7	36	26	35	14	217	52	35	20	23	0.510590292	1	1	1	1	1	0	1	3	1	1	1	1	2	0	1	1	1	1	1	1	3	1	1	1	1	1
83	1	0	62.5	90	64	55	0	0	77.55102041	55	29	17	8	17	18	26	7	138	41	44	24	30	0.430256204	0	0	0	1	0	0	1	0	0	1	1	0	2	0	1	0	1	0	0	1	2	0	0	0	0	0
84	1	0	62.5	85	64	60	0	50	57.14285714	65	31	19	13	22	21	33	8	167	41	47	21	27	0	0	0	1	1	1	0	1	1	0	0	1	0	1	0	1	1	1	1	2	1	1	0.788444031	0.848174655	0.658376135	0.727530156	0.463804561
85	0	0	0	75	48	30	0	25	100	30	46	14	8	24	16	35	6	173	33	25	22	30	1	0	2	0	1	0	0	1	0	0	3	3	2	0	0	2	1	1	0	0	0	3	0	0	0	1	0
86	0	0	62.5	90	60	55	66.66666667	75	77.55102041	65	26	14	7	15	16	39	9.012760685	146	36	35	23	29	0	1	0	0	1	0	0	0	1	0	1	1	0	2	0	0	1	0	0	0	0	0	1	0	0	1	0
87	1	0	62.5	55	52	50	0	0	44.89795918	45	45	29	15	44	25	41	11.76089237	243	49	27	20	25	1	1	1	1	1	1	0	1	1	1	3	1	1	1	2	1	3	1	0	0	0	1	0	0	1	1	0
88	1	0	75	90	32	25	0	0	89.79591837	80	45	19	9.40626918	17	29	20	10	168	38	41	22	27	1	2	2	0	2	1	0	1	1	1	1	1	1	3	0	2	2	1	2	1	0	3	0	0	0	0	0
89	1	0	50	75	68	25	33.33333333	25	100	45	30	12	8	18	18	29	8.104573819	145	42	25	27	27	1	0	0	0	1	1	0	0	0	0	0	0	1	0	2	2	1	2	1	0	0	1	0	1	0	1	1
90	1	0	62.5	100	52	40	66.66666667	100	89.79591837	40	48	22	11	23	31	33	10	202	51	32	14	18	0.474265075	1	1	1	1	1	0	1	2	0	0	3	1	2	2	0	0	2	-0.263419657	0	1	1	0	0	1	0	1
91	0	0	37.5	70	36	20	33.33333333	25	44.89795918	55	41	13	7	21	22.5	27	10.07675307	160.5681818	36	28	19.08681251	26	2	0	1	0	1	1	3	1	1	1	1	3	0	2	0	2	2	3	1	1	0	1	0	1	0	1	0
92	1	0	50	100	24	25	7.765921342	100	100	64.79165542	42.28571429	24	10	19.63636364	23	32.4	7.2	189	45.23419771	34.39151546	16.3417795	21.22717992	0	2	1	1	2	0	0	1	0	0.688747326	1	1	1	2	0	2	3	1	1	0	0.856388662	2	0	0	0	0	0
93	1	1	37.5	100	36	5	0	100	100	90	52	25	22	13	38	49	15	253	53	18	25	24	1	1	2	2	3	1	0	0	0	1	1	2	3	1	0	2	3	2	0	0	0	1	1	2	0	2	2
94	1	1	37.5	65	0	0	0	0	44.89795918	25	75	27	16	36	36	53	13	286	57	26	8	16	1	2	2	3	3	2	1	3	1	2	2	2	2	3	3	2	1	2	1	0	0	3	2	2	3	1	1
95	0	1	37.5	70	32	10	0	0	44.89795918	35	64	42	21	50.18181818	36	72	27	347.8651685	56	26	15	23	1	2	2	2	2	2	3	1	1	1	0	2	2	3	0	2	3	2	0	0	1	0	1	2	1	3	2
96	0	0	50	100	48	45	0	100	100	75	29	24	10	22	23	29	13	166.8539326	39	32	25	31	1	0	1	0	1	0	0	0	1	0	0	1	2	2	0	1	0	2	0	0	0	1	1	0	1	1	0
97	0	0	25	45	28	25	0	0	55.10204082	30	62	37	13	37	35	53	26	302	53	25	15	20	1	1	2	2	1	1	2	2	2	1	3	2	1	2	2	2	3	1	2	0	2	1	1.283088607	1.590984698	1.227338385	1.71498448	0.969746454
98	0	0	25	50	20	10	0	0	22.44897959	25	39	28	10	30	28	29	12	200	46	25	14	22	1	0	2	2	2	2	3	1	3	1	1	1	2	3	0	2	3	3	1	0	1	1	0	2	2	1	0
99	0	0	62.5	85	56	65	100	0	57.14285714	60	24	16	7	16	11	22	6	123	39	46	30	29	0	0	0	0	0	0	0	1	1	0	0	0	0	0	1	0	0	0	0	0	0	0	0	0	0	0	0
100	0	0	75	100	48	35	66.66666667	100	100	85	26	10	7	12	13	20	7	107	31	29	24	27	1	0	0	0	1	0	0	1	1	0	0	1	0	2	0	1	0	0	0	0	0	1	0	0	0	1	0
101	1	1	12.5	40	0	0	0	0	67.34693878	45	61	37	27	37	32	50.625	11	280.4651163	44	24	13	27	2	2	2	0	3	0	0	0	0	0	1	2	2	3	1	2	1.925503809	2	1.992524301	0	0	0	1	0	0	3	0
102	1	0	25	95	24	10	0	0	44.89795918	80	61	23	8.765582517	29	36	50	22	260	42	36	26	19	2	2	0	1	1	3	3	1	1	0	2	1	1	3	1	2	2	2	0	0	1	2	1	1	1	1	1
103	0	0	25	100	36	35	100	100	100	65	48	20	7	21	17	41	8	187	41	18	15	24	1	1	3	1	2	0	3	1	0	2	1	0	3	2	0	2	1	1	0	0	0	2	0	0	0	1	0
104	0	0	87.5	100	76	75	100	100	100	55	18	12	7	14	10	21	6	101	36	40	25	30	0.281780712	0	0	0	0	0	0	0	0	0	0	0	1	0	0	0	0	0	0	0	0	1	0	0	0	0	0
105	1	0	37.5	100	48	40	0	100	89.79591837	70	42	19	8	18	15	35	8.938595506	166	48	39	26	27	0	0	0	0	0	0	0	1	0	0	0	0	0	0	0	0	0	0	0	0	0	0	0	0	1	0	1
106	1	0	25	100	56	35	0	100	89.79591837	70	42	13	7	16	17	24	7	143	39	27	26	23	0.6782645	1	2	2	1	1	0	1	1	1	3	1	1	2	2	2	1	0	1	0	0	3	0	0	0	0	0
107	1	0	75	80	56	65	100	100	77.55102041	60	26	18	13.35666023	23	11	24	7	139	36	29	25	31	-0.401770166	1	0	0	1	0	0	0	1	1	1	0	0	0	1	1	1	1	0	0	1	1	1	0	1	1	1
108	1	0	62.5	90	60	55	66.66666667	75	100	65	29	15	7	14	20	24	6	132.4719101	36	40.36363636	22	27	0.958596927	0	0	1	1	1	0	1	0	0	1	0	0	1	0	0	1	1	0	0	0	0	0	0	1	1	1
109	1	0	25	40	28	35	0	0	44.89795918	40	34	21	12	30	23	30	7	174.9438202	27	39	26	30	1	1	0	0	1	1	0	1	0	0	1	1	1	2	0	2	1	2	1	2	0	3	0	0	0	0	0
110	1	0	25	85	32	20	0	75	100	35	34	20	13	14	29	38	8	172	51	37	14	23	1	1	0	1	1	0	0	1	2	0	1	1	0	2	0	2	0	1	0	0	0	1	0	0	0	1	0
111	1	1	50	50	60	25	66.66666667	50	67.34693878	55	24	16	7	24	25	33	8	151	32	28	24	35.16356928	1	1	0	0	1	0	0	0	1	1	3	1	1	1	0	2	0	1	0	0	0	3	2	2	0	2	0
112	1	0	75	90	48	25	66.66666667	50	100	75	37	23	8	20	15	31	7	167	43	30	22	23	0	1	2	1	1	0	0	1	2	0	0	0	0	1	0	1	2	1	0	0	1	0	1	2	0	2	0
113	0	0	37.5	85	48	40	66.66666667	25	44.89795918	75	31	18	13.76755264	28	17	31	6	158	55	18	17	24	1	0	2	0	1	0	0	2	0	0	0	0	0	2	0	1	1	1	0	0	0	1	1	3	1	1	0
114	1	0	62.5	80	52	50	0	75	100	50	35	19	10	17	19	42	11.83351981	176	51	41	16	21	0	1	1	0	0	2	0	1	2	1	0	1	0	2	3	0	1	1	1	0	1	0	1	0	1	0	2
115	1	0	62.5	100	20	15	28.75108981	100	89.79591837	55	44	15	14	20	24	68	11	225	46	31	22	22	1	0	1	2	2	0	0	1	3	1	1	1	2	2	3	2	2	2	1	1	0	2	1	0	1	0	0
116	0	0	75	100	80	70	100	100	100	50	23	12	7	12	8.830790964	24	7	114	31	30	26	29	0	0	2	1	0	0	0	0	0	1	0	0	0	0	0	0	3	1	0	0	0	1	0	0	0	0	0
117	0	0	62.5	65	36	40	0	0	44.89795918	70	42	29	16	32	31	40	8	230	43	41	18	21	0.91926155	3	2	1	2	3	2	2	3	1	0	2	2	3	2	2	3	2	0	0	1	2	0	0	1	1	1
118	0	0	37.5	95	36	30	0	0	67.34693878	40	46	28	7	30	19	29	7	199	43	34	24	23	1	0	0	2	1	2	1	1	1	1	1	1	0	1	2	2	2	0	0	0	2	1	0	0	0	1	0
119	1	1	37.5	50	48	5	0	50	32.65306122	50	58	23	7	38	27	30	11	220	40	34	18	25	0.409886961	1	1	0	1	2	3	1	1	0	1	0	1	2	1	1	1	2	0	0	1	3	0	0	1	1	1
120	0	0	37.5	100	24	35	0	0	100	55	51	26	12	21	30	52	10	232	53	22	14	21	1.244266466	2	3	2	2	1	0	1	2	2	0	0	2	2	0	3	1	1	2	0	0	1	1	1	1	1	0
121	0	0	62.5	90	20	5	0	0	89.79591837	35	55	28	10	17	28	32	10	203	50	22	17	24	1.621340542	2	1	1	1	1	0	1	1	0	0	1	1	2	0	2	0	2	0	0	1	0	0	0	0	1	1
122	1	0	50	90	32	15	66.66666667	50	79.59183673	50	55	33	10	27	29	36	11	233	46	27	19	22	0	1	2	1	2	1	0	1	1	1	3	1	1	2	-0.75750255	1	1.659413788	2	1	0	0	0.761174269	0	0	0	0	0
123	1	0	37.5	100	44	13.33333333	0	100	100	70	43	19	6.868424767	19.63636364	26	26	16	177.9775281	39	29	23.58265879	23.75	1	0	1	1	1	1	0	1	1	0	1.174397062	1	2	1	0.56885665	2	0	3	2	0	0	0	0	1	0	1	1
124	1	0	50	96.36442136	36	40	0	100	67.34693878	50	36.26666667	26	16	23	27	40.23529412	10	202.5	48	31.63636364	25	25	0.691575955	1	1	1	1	1	0	1	2	1	1	1	1	2	2	2	3	1	0	0	1	1	0	0	1	1	0
125	1	0	62.5	65	24	20	0	0	44.89795918	25	58	35	20	46	25	28	16	259	39	31	18	23	0.409646395	2	2	0.903995574	1	1	3	1	1	0	1	1	0	0	1	2	3	2	0	0	2	2	0	0	1	1	1
126	1	0	25	80	44	30	0	0	22.44897959	45	59.73333333	38	18	39	31	58	12	289.2134831	47	36	19	27	1	1	1	0	1	1	2	1	0	0	1	1	1	2	0	1	2	1	0	0	1	0	1	1	0	1	1
127	0	1	12.5	100	36	5	0	25	100	60	39	16	8	24	28	30	8	181	39	28	25	28	1	0	0	0	2	0	0	1	0	0	3	1	1	0	0	3	2	3	1	0	0	1	1	0	0	2	0
128	0	0	87.5	95	64	70	66.66666667	100	100	70	22	10	7	12	16	24	6	110	37	38	21	28	0	0	0	1	0	0	0	1	1	0	0	0	0	1	0	2	0	1	0	0	0	0	0	0	0	0	0
129	1	1	25	33.33333333	16	20	0	0	42.85714286	20	80	46	28	52	42	83	22	397	52	27	12	14	1	3	3	3	3	1	3	3	3	3	2	2	2	2	0	3	3	3	2	1	3	3	0	0	3	1	0
130	0	0	100	100	40	25	33.33333333	100	100	95	50	22	7	16	21	21	10	165	39	30	21	29	0.900695416	2	2	0	2	1	0	0	1	1	1	1	0	2	0	2	2	2	1	0	0	0	0	0	0	0	0
131	0	0	75	90	60	55	100	100	77.55102041	60	25	13	8	17	17	23	6	127	41	30	24	24	0	0	0	1	0	0	0	1	1	0	0	0	0	2	0	2	0	0	0	0	1	1	0	2	1	0	0
132	0	0	100	95	76	80	100	100	100	70	22	10	8	12	11	20	6	103	29	45	25	35	0	0	0	0	1	0	0	0	0	0	0	0	0	0	0	0	0	0	0	0	0	0	0	0	0	1	0
133	1	0	50	65	36	10	100	75	57.14285714	50	44	18	7	34	16	28	7	182	43	32	26	27	0.682813583	1	0	0	1	2	0	0	0	1	2	0	0	0	1	1	2	2	0	0	1	1	0	0	0	1	1
134	0	1	62.5	95	40	5	0	0	67.34693878	35	41	10	8	18	27	26	8	156	31	23	26	28	1	0	3	0	2	0	0	1	0	0	1	3	1	2	2	2	2	2	0	0	1	2	1	2	2	3	0
135	1	1	37.5	90	40	35	33.33333333	25	55.10204082	50	31	18	14	19	17	41	8	170	38	26	27	27	1	2	2	0	1	3	0	0	0	1	0	1	2	0	0	1	1	0	0	0	0	3	0	1	3	1	1
136	1	0	12.5	60	32	5	0	0	44.89795918	30	49	18.88888889	28	43	32	39	7	243.7078652	46	18	12	19	1	1	2	0	1	1	0	2	2	3	3	1	2	1	2	3	3	3	0	0	1	1	1	1	3	1	3
137	1	0	37.5	75	60	40	0	33.33333333	67.34693878	50	41	24	14	18	22	22.5	7.2	175.862069	50	33	20	22	2	1	0	0	1	1	0	1	0	1	1	1	1	2	2	2	2	1	0	0	1	2	1	0	0	1	1
138	1	0	37.5	80	24	5	0	0	55.10204082	40	60	30	13	35	32	43.41176471	13	254.8314607	47	29	17	21	1	1	1	1	2	2	0	1	1	2	1	3	1	2	0	2	3	2	3	3	0	0	0	0	1	1	2
139	1	1	25	35	28	15	0	0	20.40816327	10	59	35	24	41	33	50	12	287	57	30	12	23	1.107954074	2	1	1	2	3	3	1	2	1	3	2	0	3	1	2	3	2	1	0	2	2	1	2	1	2	2
140	0	0	62.5	95	52	60	33.33333333	25	100	65	21	11	10.10801373	18	14	21	8	122	35	45	27	37	1.083697946	0	0	0	1	0	0	0	0	1	0	1	1	1	0	1	1	1	0	0	0	0	0	0	0	0	0
141	1	0	37.5	57.61331923	40	10	0	0	44.89795918	70	51	18	8.61589427	27	28	30	11	202	48	30	16	18	1.131105601	1	2	1	2	1	0	2	1	1	3	3	1	2	0	2	2	2	2	3	0	2	1	2	1	2	1
142	0	0	62.5	90	58.50006478	60.67608991	0	100	67.34693878	70	25.6	14	8	22.53713397	10.28571429	21.375	6	127.7777778	37	31	22	27.77777778	0.63767898	0	0	2	-0.040268995	0	0	0	0	0	0	0	0	0	0	0	3	1	0	0	0	2	0	0	0	0	0
143	1	0	62.5	95	20	15	0	0	30.6122449	50	56.53333333	36	16	38	35	53	13	283.1460674	44	30	18	25	1	1	0	0	2	1	0	1	1	0	3	1	2	2	1	2	1	2	2	0	0	1	1	0	0	1	1
144	0	0	12.5	100	20	25	0	0	0	40	42	20	14	25	26	29	7	187	41	33	23	25	0	2	2	1	1	1	1	1	1	1	0	1	0	1	1	2	0	1	1	2	2	3	1	1	0	1	0
145	1	1	0	62.5	12	30	0	25	44.89795918	27.95725307	66.13333333	30	22	40	31	56	17	287.3863636	49	25	23	22	1	2	2	1	1	2	3	1	1	0.767328187	1	1	2	3	3	2	1.329928986	3	2	3	1	2	0	0	1	1	0
146	0	0	25	90	32	30	0	0	79.59183673	55	51	35	20	33	24	34	10	232	46	25	24	26	1	1	1	0	1	1	1	1	2	1	0	1	1	2	0	1	1	2	1	1	1	0	0	0	0	0	0
147	1	0	50	85	40	20	0	75	77.55102041	45	43	18	12.20772743	18	18	21	8	162	34	38	28	30	1	1	0	0	1	1	0	1	1	0	1	1	1	2	0	2	2	2	0	0	1	1	1	0	1	1	1
148	1	0	75	52.68344467	48	30	34.54823102	12.82085839	44.89795918	25	51	25	17	36	28	54	13	256	46	34	18	20	1	2	1	3	1	1	3	1	0	1	1	2	0	2	1	1	3	1	0	0	1	3	0	0	1	1	1
149	0	1	62.5	100	60	35	0	100	100	65	34	11	7	20	21	30	7	148	40	26	23	25	1	1	2	2	1	1	0	1	0	0	0	0	1	2	0	2	0	0	0	0	0	0	0	0	0	1	0
150	0	0	62.5	70	64	25	33.33333333	25	100	40	21	12	5.927140641	13	15	27	7	118	25	41	25	33	1	1	0	0	1	0	0	0	0	0	0	1	0	1	0	3	2	1	0	2	0	0	0	0	0	1	0
151	1	0	50	95	40	30	100	100	100	65	43	18	7	16	18	39	8	169	40	25	17	21	0	2	1	1	1	1	1	1	1	1	3	1	1	2	2	0	0	0	0	0	0	0	0	0	1	1	1
152	1	0	37.5	45	24	15	0	0	44.89795918	50	36	18	10	28	24	31	12	176	27	49	22	30	2	0	0	1	2	2	0	1	0	0	0	1	1	1	0	2	0	3	2	1	2	0	0	0	0	0	1
153	0	1	62.5	50	44	25	0	0	44.89795918	40	35	19	8	29	20	27	8	166	36	36	28	27	1	0	0	1	1	1	2	1	1	0	3	2	1	2	1	2	2	2	1	0	1	1	0	1	1	2	1
154	0	0	25	90	48	35	0	0	32.65306122	65	31	14	7	19	13	19	11	127	34	33	25	28	1	1	0	0	1	2	3	0	1	1	0	2	1	2	0	0	1	1	1	1	1	2	2	0	1	1	1
155	1	1	50	55	52	15	33.33333333	25	100	45	45	17	7	21	27	25	10	180	35	33	21	22	1	0	0	0	2	0	0	2	1	0	1	1	1	3	1	2	2	2	0	0	0	3	0	0	0	1	0
156	0	0	12.5	70	40	10	33.33333333	0	65.30612245	60	51	19	10	24	25	31	7	188	41	30	29	27	1	1	2	0	2	0	0	0	1	1	0	0	1	0	0	1	0	2	1	3	0	3	1	1	1	2	2
157	0	0	50	90	32	20	0	100	77.55102041	95	41	20	7	24	19	27	8	162	40	30	22	30	0	0	2	0	1	0	0	1	1	0	3	1	1	2	0	1	0	1	0	0	0	2	0	0	0	0	0
158	0	0	25	66.66666667	40	35	0	0	44.89795918	70	38.4	21	7.228687132	26	16	26	8	163.8202247	29	45	23	29	2	1	0	0	1	0	0	1	1	0	1	1	0	1	0	2	2	1	1	1	0	1	0.273434447	0.683303873	0.422212717	1.341256863	1.231015005
159	1	0	62.5	75	24	0	0	0	55.10204082	50	46	27	8	37	33	35	10	228	53	24	18	24	2	1	1	2	2	0	0	1	1	0	3	2	1	2	2	3	3	3	1	0	1	3	0	0	0	1	0
160	1	0	12.5	90	24	10	0	0	32.65306122	70	46.85714286	21.11111111	12	28.8	28	34.875	8	202.7710843	44	40	17	34	2	2	3	0	1	0	0	0	0	0	2	1	1	2	1	1	2	1	2	1	0	0	0	0	0	1	0
161	1	0	50	55	36	40	0	0	22.44897959	30	35	25	13	31	19	46	10	205	46	40	14	25	1	1	1	2	1	1	0	0	0	0	0	0	0	0	0	1	2	2	1	1	1	0	1	2	2	2	2
162	1	0	25	60	52	45	33.33333333	25	44.89795918	60	31	15	8	14	15	20	7	129	34	38	21	30	1	2	0	1.064084844	1	0.333862669	0	0	0	0	1	0	0	1	1	2	1	1	1	0	0	2.778935803	0	0	0	1	0
163	0	0	37.5	95	44	50	33.33333333	0	44.89795918	55	32	20	21	21	17	32	8	169	35	33	25	29	1	2	0	0	1	1	0	1	1	1	1	1	1	1	0	2	1	1	0	0	1	0	0	0	0	0	0
164	1	0	62.5	35	56	20	0	0	55.10204082	40	32	16	15	33	21	34	10.41454626	183	46	35	23	23.33333333	1	1	0	1	1	1	0	1	1	0	1	2	2	1	1	1	2	2	1	0	1	1	0	1	1	1	0
165	1	0	37.5	80	24	25	33.33333333	25	57.14285714	35	63	34	13	31	31	61	20	281	50.91886573	21.48238305	16	22	1	2	2	1	2	1	0	1	2	1	1	2	2	2	0	2	1	2	1.605739637	0	0	2	0	0	1	1	0
166	1	0	62.5	90	24	25	0	0	77.55102041	50	59	24	7	30	19	31	13	209	39	39	19	29	1	1	2	0	1	0	3	0	0	1	1	1	0	2	0	2	2	1	1	0	0	3	0	0	0	1	0
167	1	0	37.5	95	60	40	0	75	67.34693878	80	25	14	12.41614375	22	20	24	10.21975714	142	30	49	31	30	0	0	0	0	1	0	0	1	0	0	1	1	1	1	0	1	2	2	0	0	0	0	0	0	0	1	1
168	1	0	37.5	85	48	35	0	50	100	58.91805522	38	14	12	16	13	34	7	148	42	30	16	26	1	0	0	0	1	0	0	1	1	1	1	0	1	1	2	1	0	0	0	0	0	1	0	0	0	0	0
169	1	0	25	75	52	25	0	0	32.65306122	75	30	12	7	23	23	28	10	152	36	42	24	30	1	1	1	0	1	0	0	1	0	0	1	1	1	2	0	2	1	2	0	0	0	1	1	1	0	1	0
170	1	0	50	90	48	35	33.33333333	100	67.34693878	65	30	14	7	17	13	35	10	144	39	37	24	29	1	1	0	0	1	0	0	0	0	1	1	1	1	1	1	1	1	1	0	0	1	2	0	1	0	1	0
171	1	1	0	50	0	5	33.33333333	25	0	25	56	38	17	52	30	50	19.2	292.247191	52	25	15	25	0.377011213	2	0	2	0	3	3	1	0	0	3	1	2	2	0	2	1	2	3	3	3	1	1	0	0	1	0
172	0	1	50	70	24	15	0	0	32.65306122	65	37	27	11	30	31	20	8	188	36	43	28	30	0.899073697	0	0	0	1	0	0	0	0	1	0	1	0	1	0	2	2	2	2	0	1	1	0	0	0	1	0
173	0	1	25	55	24	25	0	0	32.65306122	25	54	22	19	24	22	30	8	208	41	24	15	27	1.801838094	1	2	0	1	0	0	0	1	1	1	3	1	2	0	1	3	1	1	0	1	1	1	2	0	1	0
174	1	0	0	65	8	5	0	0	22.44897959	15	71	28.88888889	13	48	38	64	17	317.5280899	53	32.4	19	25	1.838360914	3	2	3	1	0	3	2	3	1	1	1	1	2	1	2	3	3	3	3	1	2	1	2	2	1	1
175	1	0	62.5	95	48	60	33.33333333	75	89.79591837	70	20	15	10	15.27272727	14	18	6	111.2359551	28	41	22	33	0	0	0	0	1	0	0	0	0	0	0	0	0	1	0	0	1	1	0	0	0	1	0	0	0	1	0
176	1	0	62.5	100	52	50	0	25	67.34693878	55	26	14	7	23	10	21	7	128	32	36	23	29	1	0	1	1	1	1	0	0	0	1	1	1	0	0	0	0	2	0	0	0	0	2	0	0	0	1	0
177	1	0	62.5	100	52	70	0	100	100	65	41	24	12	19	17	34	7.69864607	180	45	37.09090909	21	24	1	2	2	0	1	1	1	1	1	0	1	0	1	3	2	1	2	1	2	0	1	1	1	0	0	1	1
178	1	0	12.5	75	16	10	0	0	32.65306122	65	39	27	7	26	23	22	16	186	35	34	18	30	2	1	0	0	1	0	0	1	1	0	1	2	1	2	0	2	3	3	1	3	0	0	0	0	0	1	0
179	1	0	75	50	88	65	100	75	44.89795918	70	28	13	7	22	16	24	7	135	35	32	17	33	1	0	0	0	1	0	0	0	0	0	0	0	1	2	2	1	0	0	0	0	0	0	0	0	0	0	0
180	1	0	25	85	20	5	33.33333333	0	44.89795918	10	45	34	16	36	30	22	8	229	44	29	24	21	1	1	1	0	1	2	3	1	2	1	1	2	2	2	0	1	2	2	0	0	3	2	0	0	0	1	0
181	1	0	62.5	60	56	25	66.66666667	50	100	65	27	11	7	18	16	18	7	118	34	37	23	30	0	0	0	0	1	0	0	0	0	0	0	1	1	1	0	1	1	1	0	0	0	1	0	0	0	0	0
182	1	0	37.5	65	28	10	0	0	44.89795918	35	39.46666667	21	7	30	19	20	8	160.7865169	35	30	20	29	1	0	0	0	1	0	0	0	1	0	0	1	1	1	0	1	1	2	2	1	1	0	1	0	1	1	0
183	1	0	50	40	36	35	-14.42481622	10.29226826	10.20408163	50	43	32	21	37	30	41	12	248	49	46	18	25	1	1	1	1	1	1	1	0	1	1	1	1	0	1	0	1	2	1	1	0	1	1	0	0	0	1	1
184	1	1	12.5	25	5	5	33.33333333	0	12.24489796	25	73.6	42	28	54	38	50.82352941	16	334.137931	42	30	12	26	1	2	3	2	3	0	0	1	0	3	2	1	1	3	0	1	3	2	3	0.441421569	2	2.687380781	3	3	2	3	1
185	1	0	50	66.66666667	48	45	0	50	46.93877551	40	31	20	12	26	13	24	8	153	37.61323006	35.94492794	22	28	1	1	0	0	1	1	0	1	1	1	0	1	1	1	1	1	1	1	1	1	1	2	0	2	1	1	1
186	1	0	100	60	76	55	100	100	67.34693878	90	26	12	8	17	16	31	12.40563277	136	41	28	23	26.15041263	0	1	0	0	0	0	0	0	0	0	3	1	0	0	1	1	0	1	0	0	0	0	0	0	0	0	0
187	1	0	25	20	16	15	0	0	67.34693878	10	57	39	29	37	26	39	9.672444253	265	48	35	22	26	0.863008	1	3	0	1	1	3	1	2	0	1	3	1	2	0	1	3	1	0	0	2	1	2	1	0	1	1
188	1	0	62.5	100	60	50	0	100	100	75	34	17	15	15	12	20	7	139	32	45	31	36	1	1	0	0	1	0	0	1	0	0	0	1	1	0	0	1	1	1	0	0	1	0	0	0	0	1	0
189	1	0	62.5	100	40	35	0	0	55.10204082	65	35.97136675	15.65792877	8.046971737	20.17688453	13.32144083	27.57913334	6	146.1946329	38	45	19	32	0.93699143	0	0	0	1	0	0	1	1	0	1	0	1	2	0	1	1	1	0	0	0	0	0	0	0	1	0
190	0	0	62.5	65	44	20	33.33333333	50	57.14285714	25	42	17	3.581627648	21	22	38	12	184	44	34	17	21.11111111	1	1	2	2	2	2	3	2	1	1	1	1	1	2	0	2	2	2	0	0	1	2	0	0	1	1	1
191	1	1	50	95	32	25	0	0	57.14285714	75	35.2	18	7	23	27	29	15	184.0449438	48	21	16	20	1	2	2	-0.239675007	2	0	0	1	1	1	0	1	1	2	3	2	0	0	1	0	0	0	1	2	1	1	0
192	0	0	62.5	85	48	35	0	0	67.34693878	45	39	14	12	22	31	39	10	181	34.90909091	31	25	30	1	1	1	0	1	0	0	1	0	1	0	1	1	1	1	2	0	1	0	2	0	2	0	1	0	1	0
193	1	0	50	95	52	45	33.33333333	25	77.55102041	45	40	20	8	23	16	28	8	171	42	44	19	21	1	1	0	0	1	1	0	1	2	1	1	0	1	0	0	0	1	1	2	0	1	0	1	1	0	1	1
194	1	0	37.5	80	28	20	0	0	32.65306122	25	55	38	23	41	32	53	13	293	51	19	15	21	2	2	1	1	1	3	2	1	1	1	2	2	2	3	0	2	2	2	1	0	1	2	0	1	1	0	0
195	1	0	100	100	88	75	100	100	100	60	17	11	7	12	8.549787038	19	6	100	33	39	25	25	0	0	0	0	0	0	0	0	1	0	0	0	0	0	0	0	0	1	0	0	0	1	0	0	0	0	0
196	1	0	75	100	52	40	0	100	100	68.15485901	27	16	11	16	28	34	13.96247446	162	39	45	14	29	1	0	0	0	1	1	0	1	0	0	1	1	1	2	0	1	2	2	0	0	0	0	1	0	1	1	0
197	1	0	62.5	90	32	35	0	0	100	75	32	22	11	16	11	18	8	142	37.09090909	37	19	32	1	1	1	0	1	0	0	0	0	0	1	0	0	1	0	2	3	1	1	0	0	2	0	1	0	1	0
198	1	0	50	100	28	35	0	100	89.79591837	75	32	18	8	15	21	25	8	144	43	29	24	19	1	0	0	1	1	1	0	1	1	0	0	0	0	1	0	2	0	0	0	1	0	0	-0.032625081	0.136730166	0.604403682	1.146878755	0.91399244
199	1	0	37.5	90	60	55	0	25	67.34693878	30	46	25	18	29	22	59	17	242	46	30	26	23	1	0	0	0	0	0	0	0	1	0	0	0	1	1	0	1	0	1	1	0	0	0	0	0	1	1	1
200	1	0	62.5	85	68	60	33.33333333	100	100	90	25	15	10	14	19	22	6	128	43	27	22	20	1	0	0	0	1	0	0	0	0	0	0	0	0	-0.213287669	0	1	1	1	0	-0.397108499	0	3	0	0	1	0	0
201	1	0	62.5	65	56	50	0	0	57.14285714	55	32	20	10	24	16	34	8	165	39	33	23	27	1	1	0	0	0	0	3	1	1	0	0	0	1	2	0	2	0	1	0	0	0	1	0	0	1	0	2
202	0	0	37.5	90	48	40	33.33333333	25	67.34693878	35	28	20	13	20	15	29	7	150	35	39	20	30	1	1	1	0	1	0	0	0	0	0	0	0	1	1	0	1	0	1	1	0	1	1	0	0	0	0	0
203	1	0	50	50	48	30	0	25	44.89795918	60	51	28	13.7305432	33	29	36	7	236	45	35	24	19	2	1	1	1	2	1	0	1	1	2	0	0	0	2	0	1	1	2	0	0	0	1	0.850838495	0.480992771	1.062525373	0.726635696	0.502599435
204	0	0	62.5	75	64	25	0	0	44.89795918	75	30	16	8	27	21	32	11	167	32	37	23	30	1	0	0	0	1	0	0	0	1	0	0	1	1	2	0	2	2	2	0	0	0	2	0	0	0	1	0
205	1	0	50	90	56	30	0	0	77.55102041	40	38	15	8	24	17	27	12	159	36	40	23	35	1	1	0	0	1	2	0	1	1	1	1	2	0	0	0	2	1	2	1	1	1	0	0	0	0	1	1
206	1	1	37.5	70	36	25	0	0	44.89795918	35	53	26	14	31	29	36	12	232	51	26	17	22	1	1	1	2	1	1	0	2	1	1	3	1	1	2	2	2	2	2	0	0	1	3	1	1	2	1	2
207	0	1	50	95	28	30	0	0	67.34693878	30	45	21.11111111	8	25	22	29.64705882	16	195.3409091	41	35	24	32	1	3	1	0	1	1	0	0	0	0	3	1	1	1	0	2	2	1	0	0	1	3	0	0	0	1	1
208	1	0	37.5	100	52	20	0	0	32.65306122	45	37	15	7	22	19	19	8	149	33	33	25	29	1	0	1	0	1	1	0	1	0	0	0	1	1	1	0	1	2	1	0	0	1	1	1	1	0	1	1
209	1	0	50	75	36	25	0	75	67.34693878	60	49	18	7	20	16	33	8	173	41	30	22	21	1	1	3	3	1	0	0	1	1	3	1	1	2	2	3	2	2	1	2	3	0	0	1	1	1	1	1
210	1	0	75	100	56	35	33.33333333	100	100	80	32	16	6.373426495	19	21	29.64705882	11	154.7191011	40	37	22	29	1	1	0	0	1	0	0	0	0	0	0	1	1	2	0	1	0	2	0	0	0	0	0	0	1	1	0
211	1	0	12.5	5	8	15	0	0	22.44897959	5	77	50	34	57	44	78	28	419	44	32	19	24	1	3	1	2	2	2	1	2	1	2	2	2	2	2	1	2	3	1	2	2	2	3	0	0	1	1	2
212	0	0	50	85	24	5	5.13374207	-40.88645099	44.89795918	35	40	17	11	34	23	29	12	193	38	35	21	31	1	1	0	0	3	0	0	1	0	0	1	1	1	2	0	3	3	3	0	0	1	1	0	0	0	1	0
213	0	0	50	80	52	25	0	0	44.89795918	40	44	28	10.79355723	32	23	50	14	231.5730337	45	32	18	26	1	1	2	0	1	1	1	1	1	0	0	1	1	2	1	1	1	2	0	0	1	1	1	1	1	1	1
214	1	0	75	80	48	45	66.66666667	50	57.14285714	80	50	27	18	31	30	58	17	262	58	34	25	23	1	1	1	1	0	1	0	1	2	1	1	2	1	2	0	1	1	1	0	0	0	0	1	0	1	1	2
215	1	0	50	50	44	25	0	0	44.89795918	35	50	26	17	37	25	60	11	258	48	24	22	25	1	1	0	3	1	0	3	1	0	2	1	1	0	2	0	1	2	2	0	0	0	0	0	0	1	2	1
216	0	0	75	45	72	75	100	50	44.89795918	50	19	12	7	15	17	26	7	118	45	32	20	28	0	0	0	0	1	0	0	0	0	0	0	1	0	1	0	1	0	1	0	0	1	1	1	0	0	1	0
217	1	0	62.5	80	56	50	33.33333333	75	100	50	34	14	9.204740693	16	15	36	7	152	39	37	21	26	1	1	0	0	1	0	0	0	1	1	0	0	1	1	2	0	1	1	0	0	0	3	1	1	1	1	1
218	0	0	37.5	80	32	35	66.66666667	0	32.65306122	30	50	21	12	31	27	43	12	223	47	28	14	22.10331588	2	2	2	0	2	1	0	1	1	2	1	1	1	2	1	2	2	2	1	2	1	2	2	2	3	2	2
219	1	0	37.5	95	44	35	0	25	67.34693878	35	46	30	21	41	28	26	8	231	41	40	24	26	1	1	0	0	2	1	0	1	1	1	0	1	1	2	0	2	2	1	1	0	1	1	0	1	0	1	0
1	1	1	37.5	95	28	25	0	25	77.55102041	70	37.33333333	19	10.7700887	17	13	26	6	139.5505618	38	39	17	33	0.803116859	1	1	0	1	1	1	1	1	0	1	0	0	0	0	1	1	1	1	1	0.620758485	0	0	0	0	0	0
2	1	1	25	85	12	30	0	0	55.10204082	60	59	34	16	31	21	41	12	242	46	26	15	15	1.358003061	2	2	2	3	2	3	1	1	1	0	1	2	2	1	2	2	2	1	1	0	0	1	2	1	1	1
3	1	0	87.5	90	48	30	0	0	77.55102041	60	46	13	10	22	25	22	6.382859054	169	44	37	26	29	0.556635552	1	2	2	2	1	0	1	0	0	1	1	0	1	0	2	2	2	1	0	1	3	0	0	0	1	0
4	1	0	25	85	28	15	0	0	55.10204082	75	51	16	10.88893469	25	24	26	6	185	38	38	26	25	2	1	1	0	1	2	3	1	2	0	1	3	1	2	0	2	3	2	2	2	0	2	0	0	0	0	0
5	1	0	100	95	60	50	100	100	79.59183673	50	29	12	8	22	14	25	6	136	47	40	14	20	0	0	0	2	1	1	0	1	0	1	1	1	0	0	1	0	2	1	0	0	0	0	0	0	1	1	1
6	1	0	25	95	32	10	0	100	79.59183673	60	46	20	7	20	32	33	8.942046215	191	48	37	22	18	1	1	1	3	2	0	0	1	2	1	2	1	1	1	2	2	0	2	0	0	0	2	0	1	3	1	2
7	1	0	50	100	32	20	0	100	77.55102041	55	58	34	10	31	26	45	10.74796144	242	47	35	19	22	1	2	2	2	2	2	1	1	3	2	2	1	1	2	1	2	1	2	1	1	1	0	0	0	0	0	0
8	0	0	50	100	44	55	0	100	89.79591837	95	26	17	12	23	15	31	10	160	54	42	20	19	0.240426735	0	0	0	1	1	1	0	0	0	0	1	0	0	0	0	2	0	0	0	1	0	2	1	2	1	1
9	0	0	48.07557573	90.90819137	43.01996116	39.01633927	52.88605064	59.71380749	94.41323384	61.74686528	35.25414118	17.58623555	9.512364918	17.34490672	15.86799083	31.1238924	7.039642397	154.258107	37.16092647	32.04924006	22.60148626	27.33985016	1	1.497447091	0.586377196	1.282687599	1.22528398	-0.301453546	-0.609158068	0.846809948	0.53040473	0.977001359	0.063788087	0.898084692	0.370878428	1.366689398	-0.38485919	1.11578029	1.619274148	0.559635193	0.49352696	1.348678715	0.092711226	-0.382459844	0	1	0	1	0
10	1	0	25	35	32	5	0	0	100	80	48	20	10	22	34	33	8	211	43	27	16	26	2	1	2	1	1	3	0	1	0	0	1	1	2	2	0	3	2	3	1	0	0	3	1	0	0	1	1
11	0	1	37.5	100	36	25	0	100	89.79591837	40	47	20	5.222671816	17	22	41	12.52984878	189	43	24	21	21	1	1	1	1	2	1	0	1	2	1	1	1	1	2	0	2	1	1	1	0	0	2	1	1	1	1	1
12	1	1	37.5	45	40	30	33.33333333	25	44.89795918	35	45	25	21	37	23	45	8	223	42	32	20	27	0.506857939	1	0	0	1	0	3	1	2	3	1	1	1	2	1	1	2	2	1	1	2	3	1	0	0	1	0
13	1	0	50	75	52	45	0	0	44.89795918	50	33	20	13	28	19	38	9.645741424	184	50	46	17	28	1	1	0	0	1	1	0	0	0	1	1	1	0	1	0	1	2	1	1	0	1	0	0	0	1	1	0
14	1	0	25	80	32	25	0	100	100	60	52	15	7	13	25	42	11	196	38	44	20	26	1	1	0	1	2	0	0	1	0	0	1	1	1	2	0	1	2	0	0	0	0	0	0	0	0	0	0
15	1	1	0	25	12	5	0	0	10.20408163	10	53	29	35	23	34	44	6	244	49	20	14	20	2	2	1	3	1	1	0	1	2	1	1	0	3	2	0	3	2	2	3	3	0	0	1	1	1	1	1
16	1	0	25	70	36	15	0	0	44.89795918	55.83640254	36	21	8.321548072	33	22	30	13	190	47	38.18181818	22.43545836	27.5	2	1	-0.299099925	1	1	1	1.637698257	1	0.866865045	1	3	1	1	1	1	2	1	2	0	0	1	2	1	1	2	2	1
17	0	0	37.5	70	36	20	33.33333333	25	67.34693878	40	48	26	15	30	23	38	9.126069628	211	51	27.27272727	13	21	0.356304754	1	1	2	2	1	0	1	0	1	0	1	1	3	0	3	1	2	1	0	1	2	0	1	1	1	0
18	1	0	25	70	36	15	0	0	67.34693878	30	48	26.66666667	7	33.6	27	29.25	7	202.7710843	48	34	22	29	1.333500331	0	2	2	1	1	0	0	1	1	3	1	0	3	0	2	-0.136490056	2	0	0	0	2	1	1	1	2	1
19	1	1	0	20	0	0	0	0	44.89795918	31.66642353	70	40	29	42	40	71	23	362	57	33	16	18	1.101800513	3	2	3	2	3	3	2	1	3	1	2	0	2	2	3	2	3	2	1	1	2	2	3	3	2	3
20	1	0	50	75	44	20	0	0	57.14285714	30	43	20	11	27	25	22	11	189	39	28	21	29	1.408503246	1	1	0	1	1	0	0	0	0	0	2	1	1	0	1	2	1	2	2	1	2	0	0	0	0	0
21	1	0	25	65	40	20	0	0	44.89795918	45	57	33	21	29	25	30	8	230	44	24	18	27	1.291326745	1	1	1	2	0	3	1	1	1	3	3	3	2	0	3	1	3	2	0.796981071	0	3	1	0	1	1	0
22	0	0	62.5	75	48	20	0	0	57.14285714	25	33	21	10	30	23	24	8	169	34	36	25	25	0.822594491	1	0	1	2	0	0	1	0	0	1	1	1	1	0	2	0	2	2	0	1	1	0	0	0	0	0
23	1	0	25	40	28	25	0	0	10.20408163	20	41	24	11	43	27	34	8	211	39	33	20	21	1	1	1	1	3	1	0	1	2	0	3	1	2	3	2	2	1	3	2	1	2	3	1	0	1	2	1
24	1	0	37.5	90	36	30	0	0	100	65	55	37	19	34	21	22	8	228	35	39	20	27	1	1	1	0	1	0	0	1	0	0	1	0	0	1	0	2	3	1	2	2	1	0	0	0	0	1	0
25	1	1	25	45	44	15	0	0	42.85714286	50	37	21	14	36	22	30	11	189	44	26	21	29	2	2	1	0	1	1	0	1	0	1	1	1	1	1	0	2	0	3	0	0	0	1	1	1	0	1	1
26	1	0	62.5	95	48	30	0	0	67.34693878	65	38	20	10	29	23	29	8	176	45	35	21	23	1	0	2	0	2	1	0	1	1	1	1	1	1	2	2	2	1	1	0	0	1	1	0	2	0	1	1
27	1	0	37.5	60	52	5	0	50	44.89795918	40	62	26	13	42	31	41	10	263	43	26	19	23	1	2	1	1	1	1	1	1	2	1	1	1	2	2	3	2	3	3	2	3	1	1	2	0	1	1	1
28	1	0	25	55	12	15	0	0	32.65306122	50	71	32	11	43	31	43	19	287	44	29	15	21	1	3	3	2	1	1	3	2	3	1	1	1	1	2	3	2	3	2	3	3	0	1.822848353	1	0	1	1	1
29	1	0	12.5	65	28	35	0	0	44.89795918	50	52	25.55555556	18	32	30	54	10	262.7586207	51	26	20	15	1	0.954033214	0.188006407	0.941517249	2.548176879	1.947724773	0.238183164	1.634702116	2.296395633	0.492497043	0.543227316	2.004315249	1.431774418	1.509800199	1.912116016	2.243131042	1.612842355	1.557745666	0.299079078	-0.19043617	1.999322297	1.357047796	1	1	1	3	2
30	0	0	62.5	80	40	45	33.33333333	50	100	50	34	25	10	25	15	30	8.675439941	167	40	35	21	27	0.449202341	1	1	0	1	0	1	0	1	1	0	1	0	0	0	0	1	1	1	0	1	1	1	1	0	1	0
31	1	0	62.5	95	56	30	66.66666667	50	100	80	37	14	7	15	19	23	8.612829477	143	37	39	26	25	1	1	0	0	0	0	0	0	1	1	1	1	0	1	0	0	1	1	0	0	0	0	1	2	1	2	0
32	1	1	25	95	12	15	0	0	10.20408163	30	60	30	11	28	18	32	9.138420742	217	45	36	20	27	0.896104357	1	1	1	1	1	0	0	0	1	1	1	0	1	1	2	3	3	1	0	1	0	0	0	0	0	0
33	0	0	87.5	90	40	40	0	25	79.59183673	65	46	19	9.103915573	19	23	30	7.2	174.9438202	46	35	18	24	0.311423707	0	1	1	1	1	0	1	1	0	0	1	0	2	0	1	0	2	0	0	1	0	0	1	2	1	1
34	1	1	0	15	60	0	0	0	20.40816327	5	48	26	10	37	39	40	6	232	46	20	16	25	1.832032232	1	3	0	1	1	0	1	1	1	3	1	2	2	2	2	1	3	0	0	1	2	0	0	0	1	0
35	0	0	50	70	32	20	33.33333333	0	65.30612245	60	44	17	8	25	23	36	7	181	45	39	18	24	1.116370348	0	0	1	2	0	0	1	1	0	0	3	2	2	0	2	1	2	1	0	0	1	0	0	1	1	1
36	1	1	50	81.25	44	45	100	50	77.55102041	50	53	20	13	22.90909091	31	57.375	10	242.7906977	51	34	12.83333333	21	1	3	2	0	2	1	0	1	2	1	0	0	0	3	2	1	1	1	0	0	-0.56920335	2	1	0	1	1	2
37	1	1	62.5	100	36	45	66.66666667	62.31367724	75.51020408	60	44.8	15	12	18	17	35	9.477423717	170.8988764	49	29	24	23	1	1	0	0	2	2	0	1	1	0	1	1	1	0	0	1	2	1	0	0	0	2	0	0	0	0	0
38	1	0	12.5	55	36	25	0	0	20.40816327	50	68	33	29	44	32	59	8	310	49	38	18	22	2	1	1	1	1	1	1	1	1	1	1	3	0	2	3	2	1	2	0	0	1	2	2	1	1	1	2
39	0	0	0	35	12	5	0	0	0	70	55	45	29	45	29	36	23	289	41	25	23	24	1	1	2	1	2	0	0	1	1	0	1	1	2	2	0	2	1	1	1	0	0	0	0	0	2	1	1
40	1	0	25	65	16	10	33.33333333	0	67.34693878	50	59.27759159	27.68597118	16.70987718	27.80891728	26.27626518	47.71021541	7.5	237.7257191	52	35	17	21	1	1	1	2	2	1	3	1	3	1	1	1	1	1	0	2	1	2	2	2	0	2	1	3	3	2	1
41	1	0	50	85	52	50	0	50	87.75510204	80	45	13	20	20	24	55	11	218	48	33	16	21	0.983420904	2	2	0	1	2	0	1	1	1	2	2	1	1	3	2	2	1	0	0	0	0	2	2	1	2	2
42	0	0.498977619	62.5	80	68	50	0	75	77.55102041	40	44	17	11	23	22	50	21	212	44	27	24	25	0.546621637	0	0	1	2	0	0	1	1	1	3	1	2	1	0	2	1	1	0	0	1	0	0	0	0	1	0
43	0	0	25	100	32	5	33.33333333	100	100	65	56	17	8	15	32	48	12	214	49	31	18	23	0	1	2	1	1	1	1	1	2	1	1	1	1	2	0	1	1	1	1	0	0	1	1	1	1	1	2
44	0	1	50	95	64	65	100	100	79.59183673	60	28	17	8	12	10	28	8	137.5280899	38	32	27	28	1	1	0	0	0	0	0	1	0	0	1	0	0	0	0	0	0	0	0	1	0	0	0.862897471	-0.128336243	-0.023597284	0.404983064	0.430300964
45	0	0	12.5	80	28	30	33.33333333	25	55.10204082	70	62	22	16	25	27	55	17	251	40	23	21	22	0.793946179	1	2	0	2	1	0	1	0	2	3	3	1	2	3	2	1	1	2	3	0	3	1	1	0	1	0
46	0	0	37.5	40	28	45	0	0	44.89795918	35	55	40	19	37	29	55	12.11164921	275	44	26	17	23	1	1	1	2	2	1	3	1	2	2	3	2	1	2	1	2	2	2	2	3	2	2	2	2	2	3	2
47	0	0	50	85	56	45	0	0	67.34693878	45	40	26	10	31	21	25	11	185	38	34	19	29	1	1	0	0	1	0	0	1	0	1	1	1	1	1	0	1	1	1	0	0	1	0	0	0	0	1	0
48	0	0	25	100	32	35	0	0	67.34693878	65	35	23	17	29	26	36	7.975445702	200	35	33	24	28	2	1	0	0	2	2	0	1	1	0	0	1	2	2	0	2	2	1	0	1	1	2	0	0	0	0	1
49	1	1	62.5	55.55555556	56	20	66.66666667	50	100	60	45	16	20	17	27	42.35294118	8	194.1573034	43	22	20	25	1	1	2	2	2	0	0	0	0	1	3	1	1	2	0	2	2	2	1	0	0	3	1	2	0	2	0
50	1	0	62.5	35	36	15	0	0	44.89795918	40	42	20	10	23	19	28	8	172	45	29	16	24	1.439882295	1	2	1	1	3	0	0	3	1	1	1	0	1	0	2	1	1	0	2	0	1	1	0	1	1	1
51	0	0	50	35	40	25	0	0	100	40	42	22	14	30	22	45	9.29673098	214	38	42	22	22	1.71399467	1	3	2	1	1	0.608329476	1	1	0	3	1	1	1	0	3	3	2	0	0	1	1	0	0	0	1	0
52	1	0	37.5	95	28	35	43.9661827	54.03961471	89.79591837	75	40	18	13	15	25	26	8	166	44	29	21	21.11111111	1	3	2	2	2	1	0	1	1	1	3	1	1	2	0	2	3	1	1	2	0	3	1	0	0	0	0
53	1	0	50	40	64	40	0	0	32.65306122	35	50	19	8	21	21	53	9.802253474	209	40	35	24	25	1.019747456	0	0	0	1	1	1	0	1	0	1	1	2	2	1	2	2	1	1	0	2	3	0	0	0	1	0
54	1	0	62.5	100	48	50	33.33333333	75	67.34693878	60	34	16	10.31206368	25	19	22	8	155	39	27	23	29	0	1	2	0	1	0	0	1	1	0	1	1	0	1	0	1	3	1	0	0	1	2	1	0	0	1	1
55	0	1	25	80	56	30	0	0	32.65306122	35	55	16	10	34	30	38	11	228	47	33	16	19	2	1	1	1	2	2	1	1	2	1	0	1	0	2	0	2	2	2	0	0	1	1	1	1	1	2	1
56	0	0	75	60	24	20	33.33333333	25	69.3877551	65	58	23	7	28	23	32	15	202	39	35	18	23	1	2	3	1	2	0	0	2	1	2	1	1	0	1	0	0	0	2	0	0	0	1	2.027379497	3.184337726	2.215273307	1.78081819	1.458918689
57	0	0	50	60	48	40	0	0	100	55	26	22	13	24	12	28	7	145	36	26	23	31	0	0	0	0	1	1	0	0	0	1	0	1	0	1	1	1	0	2	1	1	1	0	0	0	0	1	1
58	0	0	25	100	24	40	0	100	100	45	49	21	19	22	27	47	13	217	47	28	18	23	0.766734995	1	1	1	1	1	0	1	1	1	1	1	2	2	0	2	0	1	0	0	0	0	0	0	1	1	0
59	1	1	50	65	72	50	33.33333333	50	55.10204082	30	25	10	11	24	17	28	7	139	44	41	22	26	0.692597095	0	0	0	0.79181239	1	0	0	2	0	3	3	1	1	1	1	0	0	0	0	2	2	0	0	0	0	0
60	1	0	62.5	50	20	15	0	0	67.34693878	30	53	27	14	39	24	45	17	253	49	24	17	20	1.158953882	2	1	1	2	2	1	3	1	1	2	2	1	2	3	2	2	2	0	0	1	2	1.744425693	0.703690426	1.405600962	1.943855205	2.418953553
61	1	0	87.5	95	48	35	33.33333333	100	67.34693878	37.5	29	21	10.55696682	25	14	21	7	148	37	34	24	30	0	0	0	0	2	0	0	1	0	0	1	1	0	2	1	1	1	1	0	0	1	0	0	2	0	2	0
62	1	1	50	65	44	30	0	0	57.14285714	55	49	20	12	23	25	24	13.09517794	187	33	38	20	26	1.29864421	0	0	2	1	1	3	1	2	2	3	0	1	2	0	1	1	1	1	2	0	1	1	2	1	2	1
63	0	0	25	100	44	30	0	100	44.89795918	30	40	25	8	24	17	24	8	167	38	33	24	23	0.049293685	0	0	0	1	0	0	1	1	0	0	1	1	1	1	2	1	2	2	2	2	0	0	0	0	1	0
64	0	0	50	90	52	15	33.33333333	0	100	45	31	20	7	17	19	21	6	141	35	37	25	31	0.587122814	0	0	0	1	0	0	0	0	0	0	0	1	1	0	2	1	1	0	0	1	2	1	1	0	2	0
65	1	0	50	90	16	35	0	50	44.89795918	70	42	26	16	26	14	37	6	192	38	50	26	35	1	1	0	0	1	1	0	0	0	0	0	3	3	0	0	0	3	1	0	0	0	0	2	0	1	1	3
66	1	0	37.5	70	40	15	0	0	87.75510204	60	28	13	16	20	16	35	6	157	41	42	22.96283558	26	1.023298977	1	0	0	0	0	0	1	0	0	1	1	2	2	0	1	3	2	1	0	0	2	1	0	0	1	1
67	0	0	25	95	56	50	66.66666667	50	100	95	33	12	8	14	20	34	7	151	36	35	19	32	1.509856135	1	1	0	1	0	0	0	0	1	0	3	1	1	0	2	1	1	0	0	0	1	0	0	0	0	1
68	0	1	25	75	32	20	0	0	55.10204082	20	37	16	15	24	21	34	8	173	51	21	14	21	1	1	2	1	2	2	0	1	1	1	1	1	1	2	0	2	0	2	0	0	1	1	0	0	1	2	1
69	1	0	37.5	85	36	30	0	0	67.34693878	55	46	27	20	33.81818182	26	48	14	245.7303371	43	29	17	26	1	1	1	1	1	1	1	1	1	1	1	1	1	1	1	1	2	1	0	0	1	2	0	0	0	1	1
70	0	0	62.5	70	44	30	33.33333333	0	67.34693878	28.10872837	43.73333333	24.44444444	10	28	23	29.64705882	7	186.2068966	47	31	19	25	0.65251801	0	0	1	1	0	0	1	1	1	0	1	0	2	0	2	2	1	0	0	0	2	0	0	1	1	1
71	1	0	37.5	65	28	10	0	0	55.10204082	45	54	31	22	34	33	49	11.7740122	265	48	28	17	23	0.825541203	1	2	0	2	1	0	1	1	1	1	3	1	2	0.044626787	2	1	2	0	0	0	3	1	1	0	1	1
72	1	0	75	90	44	40	100	100	89.79591837	75	42.66666667	15	7	23	22.5	43	13	190.2272727	44	31	18	25	0.556745115	0	2	0	0	1	0	1	1	1	0	0	1	2	0	0	2	0	0	0	0	0	0	0	1	0	1
73	0	0	62.5	100	64	60	33.33333333	100	100	85	24	13	7	17	16	35	7	133	41	34	22	29	0.693554002	0	0	0	1	0	0	0	0	0	0	0	0	1	0	0	1	1	0	0	0	0	0	0	0	1	0
74	0	0	37.5	100	28	25	66.66666667	100	44.89795918	65	48	19	12.83333333	22	24	45	8.530433663	205.2808989	45	24	18	19	0	2	2	2	1.555183298	2	0	1	3	1	1	0	1.694639473	0	3	2	3	1	0	0	0	1	2	3	2	2	1
75	0	0	50	80	32	25	0	75	100	40	57	27	5.382777598	26	28	50	13.09097286	234	39	38	22	25	1	2	2	0	1	1	0	1	1	1	2	0	1	2	2	2	3	1	1	2	0	2	1	0	0	1	1
76	1	1	62.5	95	44	46.66666667	0	100	100	85	36	27	9.542305414	20	24	27	7	170.8988764	45	27	16	22	1	1	0	0	1	0	0	1	0	0	1	0	1	2	0	1	1	1	0	0	0	1	0	1	1	1	1
77	1	0	37.5	75	36	25	0	0	44.89795918	57.31852078	35	26	15	29	24	34	11	194.1573034	45	30	15	22	1	1	1	0	1	1	0	1	0	0	3	1	1	3	0	2	1	1	0	0	0	2	0	0	0	1	1
78	1	0	25	100	32	30	0	100	100	50	44	22	17	20	25	41	12.09068811	205	49	43	20	17	1	2	2	2	1	1	0	2	2	0	1	1	0	1	1	2	1	1	0	0	0	1	0	0	0	0	0
79	1	0	62.5	100	48	35	0	25	87.75510204	60	27	17	7	17	21	24	7	139	41	35	23	24	0.867636177	0	0	0	1	0	0	0	0	1	0	1	1	1	1	2	0	1	0	0	1	2	0	0	0	0	0
80	1	0	62.5	85	40	35	0	50	67.34693878	35	42	21.11111111	10	22	19	37.125	7.2	183.1395349	45	26	19	22	0.840598504	1	2	1	2	1	0.97403566	1	1	1	1	1	2	2	0	2	2	1	1	0	1	1	0	1	1	1	0
81	1	0	75	90	40	40	27.76808152	76.22889999	100	70	42	24	14	24	19	35	8	184	50	22	21	25	0.347822486	0	0	0	1	1	0	0	0	0	1	1	1	1	1	1	0	1	0	0	1	2	0	0	0	1	1
82	1	0	37.5	80	36	35	0	0	67.34693878	50	50	22	7	36	26	35	14	217	52	35	20	23	0.435161345	1	1	1	1	1	0	1	3	1	1	1	1	2	0	1	1	1	1	1	1	3	1	1	1	1	1
83	1	0	62.5	90	64	55	0	0	77.55102041	55	29	17	8	17	18	26	7	138	41	44	24	30	0.237853113	0	0	0	1	0	0	1	0	0	1	1	0	2	0	1	0	1	0	0	1	2	0	0	0	0	0
84	1	0	62.5	85	64	60	0	50	57.14285714	65	31	19	13	22	21	33	8	167	41	47	21	27	0	0	0	1	1	1	0	1	1	0	0	1	0	1	0	1	1	1	1	2	1	1	0.131827218	0.669526611	0.546762997	0.142071519	0.209371776
85	0	0	0	75	48	30	0	25	100	30	46	14	8	24	16	35	6	173	33	25	22	30	1	0	2	0	1	0	0	1	0	0	3	3	2	0	0	2	1	1	0	0	0	3	0	0	0	1	0
86	0	0	62.5	90	60	55	66.66666667	75	77.55102041	65	26	14	7	15	16	39	9.141594892	146	36	35	23	29	0	1	0	0	1	0	0	0	1	0	1	1	0	2	0	0	1	0	0	0	0	0	1	0	0	1	0
87	1	0	62.5	55	52	50	0	0	44.89795918	45	45	29	15	44	25	41	11.56456668	243	49	27	20	25	1	1	1	1	1	1	0	1	1	1	3	1	1	1	2	1	3	1	0	0	0	1	0	0	1	1	0
88	1	0	75	90	32	25	0	0	89.79591837	80	45	19	9.078793051	17	29	20	10	168	38	41	22	27	1	2	2	0	2	1	0	1	1	1	1	1	1	3	0	2	2	1	2	1	0	3	0	0	0	0	0
89	1	0	50	75	68	25	33.33333333	25	100	45	30	12	8	18	18	29	8.478544787	145	42	25	27	27	1	0	0	0	1	1	0	0	0	0	0	0	1	0	2	2	1	2	1	0	0	1	0	1	0	1	1
90	1	0	62.5	100	52	40	66.66666667	100	89.79591837	40	48	22	11	23	31	33	10	202	51	32	14	18	0.51244062	1	1	1	1	1	0	1	2	0	0	3	1	2	2	0	0	2	-0.238734415	0	1	1	0	0	1	0	1
91	0	0	37.5	70	36	20	33.33333333	25	44.89795918	55	41	13	7	21	22.5	27	9.670872619	160.5681818	36	28	19.4157447	26	2	0	1	0	1	1	3	1	1	1	1	3	0	2	0	2	2	3	1	1	0	1	0	1	0	1	0
92	1	0	50	100	24	25	29.78018255	100	100	65.28334112	42.28571429	24	10	19.63636364	23	32.4	7.2	189	44.99313012	32.22476266	16.62163232	20.88155391	0	2	1	1	2	0	0	1	0	0.187281173	1	1	1	2	0	2	3	1	1	0	0.015265305	2	0	0	0	0	0
93	1	1	37.5	100	36	5	0	100	100	90	52	25	22	13	38	49	15	253	53	18	25	24	1	1	2	2	3	1	0	0	0	1	1	2	3	1	0	2	3	2	0	0	0	1	1	2	0	2	2
94	1	1	37.5	65	0	0	0	0	44.89795918	25	75	27	16	36	36	53	13	286	57	26	8	16	1	2	2	3	3	2	1	3	1	2	2	2	2	3	3	2	1	2	1	0	0	3	2	2	3	1	1
95	0	1	37.5	70	32	10	0	0	44.89795918	35	64	42	21	50.18181818	36	72	27	347.8651685	56	26	15	23	1	2	2	2	2	2	3	1	1	1	0	2	2	3	0	2	3	2	0	0	1	0	1	2	1	3	2
96	0	0	50	100	48	45	0	100	100	75	29	24	10	22	23	29	13	166.8539326	39	32	25	31	1	0	1	0	1	0	0	0	1	0	0	1	2	2	0	1	0	2	0	0	0	1	1	0	1	1	0
97	0	0	25	45	28	25	0	0	55.10204082	30	62	37	13	37	35	53	26	302	53	25	15	20	1	1	2	2	1	1	2	2	2	1	3	2	1	2	2	2	3	1	2	0	2	1	1.399904563	0.460559005	1.087875864	1.168384489	1.066444323
98	0	0	25	50	20	10	0	0	22.44897959	25	39	28	10	30	28	29	12	200	46	25	14	22	1	0	2	2	2	2	3	1	3	1	1	1	2	3	0	2	3	3	1	0	1	1	0	2	2	1	0
99	0	0	62.5	85	56	65	100	0	57.14285714	60	24	16	7	16	11	22	6	123	39	46	30	29	0	0	0	0	0	0	0	1	1	0	0	0	0	0	1	0	0	0	0	0	0	0	0	0	0	0	0
100	0	0	75	100	48	35	66.66666667	100	100	85	26	10	7	12	13	20	7	107	31	29	24	27	1	0	0	0	1	0	0	1	1	0	0	1	0	2	0	1	0	0	0	0	0	1	0	0	0	1	0
101	1	1	12.5	40	0	0	0	0	67.34693878	45	61	37	27	37	32	50.625	11	280.4651163	44	24	13	27	2	2	2	0	3	0	0	0	0	0	1	2	2	3	1	2	2.602734377	2	2.08276114	0	0	0	1	0	0	3	0
102	1	0	25	95	24	10	0	0	44.89795918	80	61	23	9.057278306	29	36	50	22	260	42	36	26	19	2	2	0	1	1	3	3	1	1	0	2	1	1	3	1	2	2	2	0	0	1	2	1	1	1	1	1
103	0	0	25	100	36	35	100	100	100	65	48	20	7	21	17	41	8	187	41	18	15	24	1	1	3	1	2	0	3	1	0	2	1	0	3	2	0	2	1	1	0	0	0	2	0	0	0	1	0
104	0	0	87.5	100	76	75	100	100	100	55	18	12	7	14	10	21	6	101	36	40	25	30	0.394041805	0	0	0	0	0	0	0	0	0	0	0	1	0	0	0	0	0	0	0	0	1	0	0	0	0	0
105	1	0	37.5	100	48	40	0	100	89.79591837	70	42	19	8	18	15	35	9.059643529	166	48	39	26	27	0	0	0	0	0	0	0	1	0	0	0	0	0	0	0	0	0	0	0	0	0	0	0	0	1	0	1
106	1	0	25	100	56	35	0	100	89.79591837	70	42	13	7	16	17	24	7	143	39	27	26	23	0.475542384	1	2	2	1	1	0	1	1	1	3	1	1	2	2	2	1	0	1	0	0	3	0	0	0	0	0
107	1	0	75	80	56	65	100	100	77.55102041	60	26	18	13.38223222	23	11	24	7	139	36	29	25	31	-0.484450068	1	0	0	1	0	0	0	1	1	1	0	0	0	1	1	1	1	0	0	1	1	1	0	1	1	1
108	1	0	62.5	90	60	55	66.66666667	75	100	65	29	15	7	14	20	24	6	132.4719101	36	40.36363636	22	27	0.792627843	0	0	1	1	1	0	1	0	0	1	0	0	1	0	0	1	1	0	0	0	0	0	0	1	1	1
109	1	0	25	40	28	35	0	0	44.89795918	40	34	21	12	30	23	30	7	174.9438202	27	39	26	30	1	1	0	0	1	1	0	1	0	0	1	1	1	2	0	2	1	2	1	2	0	3	0	0	0	0	0
110	1	0	25	85	32	20	0	75	100	35	34	20	13	14	29	38	8	172	51	37	14	23	1	1	0	1	1	0	0	1	2	0	1	1	0	2	0	2	0	1	0	0	0	1	0	0	0	1	0
111	1	1	50	50	60	25	66.66666667	50	67.34693878	55	24	16	7	24	25	33	8	151	32	28	24	34.19524138	1	1	0	0	1	0	0	0	1	1	3	1	1	1	0	2	0	1	0	0	0	3	2	2	0	2	0
112	1	0	75	90	48	25	66.66666667	50	100	75	37	23	8	20	15	31	7	167	43	30	22	23	0	1	2	1	1	0	0	1	2	0	0	0	0	1	0	1	2	1	0	0	1	0	1	2	0	2	0
113	0	0	37.5	85	48	40	66.66666667	25	44.89795918	75	31	18	14.85379903	28	17	31	6	158	55	18	17	24	1	0	2	0	1	0	0	2	0	0	0	0	0	2	0	1	1	1	0	0	0	1	1	3	1	1	0
114	1	0	62.5	80	52	50	0	75	100	50	35	19	10	17	19	42	11.23806143	176	51	41	16	21	0	1	1	0	0	2	0	1	2	1	0	1	0	2	3	0	1	1	1	0	1	0	1	0	1	0	2
115	1	0	62.5	100	20	15	19.93478004	100	89.79591837	55	44	15	14	20	24	68	11	225	46	31	22	22	1	0	1	2	2	0	0	1	3	1	1	1	2	2	3	2	2	2	1	1	0	2	1	0	1	0	0
116	0	0	75	100	80	70	100	100	100	50	23	12	7	12	7.452978415	24	7	114	31	30	26	29	0	0	2	1	0	0	0	0	0	1	0	0	0	0	0	0	3	1	0	0	0	1	0	0	0	0	0
117	0	0	62.5	65	36	40	0	0	44.89795918	70	42	29	16	32	31	40	8	230	43	41	18	21	0.757914751	3	2	1	2	3	2	2	3	1	0	2	2	3	2	2	3	2	0	0	1	2	0	0	1	1	1
118	0	0	37.5	95	36	30	0	0	67.34693878	40	46	28	7	30	19	29	7	199	43	34	24	23	1	0	0	2	1	2	1	1	1	1	1	1	0	1	2	2	2	0	0	0	2	1	0	0	0	1	0
119	1	1	37.5	50	48	5	0	50	32.65306122	50	58	23	7	38	27	30	11	220	40	34	18	25	0.440830831	1	1	0	1	2	3	1	1	0	1	0	1	2	1	1	1	2	0	0	1	3	0	0	1	1	1
120	0	0	37.5	100	24	35	0	0	100	55	51	26	12	21	30	52	10	232	53	22	14	21	0.968090911	2	3	2	2	1	0	1	2	2	0	0	2	2	0	3	1	1	2	0	0	1	1	1	1	1	0
121	0	0	62.5	90	20	5	0	0	89.79591837	35	55	28	10	17	28	32	10	203	50	22	17	24	1.458083477	2	1	1	1	1	0	1	1	0	0	1	1	2	0	2	0	2	0	0	1	0	0	0	0	1	1
122	1	0	50	90	32	15	66.66666667	50	79.59183673	50	55	33	10	27	29	36	11	233	46	27	19	22	0	1	2	1	2	1	0	1	1	1	3	1	1	2	0.69245789	1	1.991981855	2	1	0	0	1.474737911	0	0	0	0	0
123	1	0	37.5	100	44	13.33333333	0	100	100	70	43	19	6.016775509	19.63636364	26	26	16	177.9775281	39	29	23.35113747	23.75	1	0	1	1	1	1	0	1	1	0	-0.595871993	1	2	1	0.336187863	2	0	3	2	0	0	0	0	1	0	1	1
124	1	0	50	98.92791254	36	40	0	100	67.34693878	50	36.26666667	26	16	23	27	40.23529412	10	202.5	48	31.63636364	25	25	0.569043014	1	1	1	1	1	0	1	2	1	1	1	1	2	2	2	3	1	0	0	1	1	0	0	1	1	0
125	1	0	62.5	65	24	20	0	0	44.89795918	25	58	35	20	46	25	28	16	259	39	31	18	23	0.298669092	2	2	1.12536414	1	1	3	1	1	0	1	1	0	0	1	2	3	2	0	0	2	2	0	0	1	1	1
126	1	0	25	80	44	30	0	0	22.44897959	45	59.73333333	38	18	39	31	58	12	289.2134831	47	36	19	27	1	1	1	0	1	1	2	1	0	0	1	1	1	2	0	1	2	1	0	0	1	0	1	1	0	1	1
127	0	1	12.5	100	36	5	0	25	100	60	39	16	8	24	28	30	8	181	39	28	25	28	1	0	0	0	2	0	0	1	0	0	3	1	1	0	0	3	2	3	1	0	0	1	1	0	0	2	0
128	0	0	87.5	95	64	70	66.66666667	100	100	70	22	10	7	12	16	24	6	110	37	38	21	28	0	0	0	1	0	0	0	1	1	0	0	0	0	1	0	2	0	1	0	0	0	0	0	0	0	0	0
129	1	1	25	33.33333333	16	20	0	0	42.85714286	20	80	46	28	52	42	83	22	397	52	27	12	14	1	3	3	3	3	1	3	3	3	3	2	2	2	2	0	3	3	3	2	1	3	3	0	0	3	1	0
130	0	0	100	100	40	25	33.33333333	100	100	95	50	22	7	16	21	21	10	165	39	30	21	29	0.799234733	2	2	0	2	1	0	0	1	1	1	1	0	2	0	2	2	2	1	0	0	0	0	0	0	0	0
131	0	0	75	90	60	55	100	100	77.55102041	60	25	13	8	17	17	23	6	127	41	30	24	24	0	0	0	1	0	0	0	1	1	0	0	0	0	2	0	2	0	0	0	0	1	1	0	2	1	0	0
132	0	0	100	95	76	80	100	100	100	70	22	10	8	12	11	20	6	103	29	45	25	35	0	0	0	0	1	0	0	0	0	0	0	0	0	0	0	0	0	0	0	0	0	0	0	0	0	1	0
133	1	0	50	65	36	10	100	75	57.14285714	50	44	18	7	34	16	28	7	182	43	32	26	27	0.965717627	1	0	0	1	2	0	0	0	1	2	0	0	0	1	1	2	2	0	0	1	1	0	0	0	1	1
134	0	1	62.5	95	40	5	0	0	67.34693878	35	41	10	8	18	27	26	8	156	31	23	26	28	1	0	3	0	2	0	0	1	0	0	1	3	1	2	2	2	2	2	0	0	1	2	1	2	2	3	0
135	1	1	37.5	90	40	35	33.33333333	25	55.10204082	50	31	18	14	19	17	41	8	170	38	26	27	27	1	2	2	0	1	3	0	0	0	1	0	1	2	0	0	1	1	0	0	0	0	3	0	1	3	1	1
136	1	0	12.5	60	32	5	0	0	44.89795918	30	49	18.88888889	28	43	32	39	7	243.7078652	46	18	12	19	1	1	2	0	1	1	0	2	2	3	3	1	2	1	2	3	3	3	0	0	1	1	1	1	3	1	3
137	1	0	37.5	75	60	40	0	33.33333333	67.34693878	50	41	24	14	18	22	22.5	7.2	175.862069	50	33	20	22	2	1	0	0	1	1	0	1	0	1	1	1	1	2	2	2	2	1	0	0	1	2	1	0	0	1	1
138	1	0	37.5	80	24	5	0	0	55.10204082	40	60	30	13	35	32	43.41176471	13	254.8314607	47	29	17	21	1	1	1	1	2	2	0	1	1	2	1	3	1	2	0	2	3	2	3	3	0	0	0	0	1	1	2
139	1	1	25	35	28	15	0	0	20.40816327	10	59	35	24	41	33	50	12	287	57	30	12	23	1.166644903	2	1	1	2	3	3	1	2	1	3	2	0	3	1	2	3	2	1	0	2	2	1	2	1	2	2
140	0	0	62.5	95	52	60	33.33333333	25	100	65	21	11	10.75231919	18	14	21	8	122	35	45	27	37	1.043605029	0	0	0	1	0	0	0	0	1	0	1	1	1	0	1	1	1	0	0	0	0	0	0	0	0	0
141	1	0	37.5	59.51000855	40	10	0	0	44.89795918	70	51	18	10.1644855	27	28	30	11	202	48	30	16	18	0.911436871	1	2	1	2	1	0	2	1	1	3	3	1	2	0	2	2	2	2	3	0	2	1	2	1	2	1
142	0	0	62.5	90	58.9256771	58.28701015	0	100	67.34693878	70	25.6	14	8	22.30112949	10.28571429	21.375	6	127.7777778	37	31	22	27.77777778	0.133153827	0	0	2	0.763151363	0	0	0	0	0	0	0	0	0	0	0	3	1	0	0	0	2	0	0	0	0	0
143	1	0	62.5	95	20	15	0	0	30.6122449	50	56.53333333	36	16	38	35	53	13	283.1460674	44	30	18	25	1	1	0	0	2	1	0	1	1	0	3	1	2	2	1	2	1	2	2	0	0	1	1	0	0	1	1
144	0	0	12.5	100	20	25	0	0	0	40	42	20	14	25	26	29	7	187	41	33	23	25	0	2	2	1	1	1	1	1	1	1	0	1	0	1	1	2	0	1	1	2	2	3	1	1	0	1	0
145	1	1	0	62.5	12	30	0	25	44.89795918	19.47927164	66.13333333	30	22	40	31	56	17	287.3863636	49	25	23	22	1	2	2	1	1	2	3	1	1	1.065697319	1	1	2	3	3	2	1.855400615	3	2	3	1	2	0	0	1	1	0
146	0	0	25	90	32	30	0	0	79.59183673	55	51	35	20	33	24	34	10	232	46	25	24	26	1	1	1	0	1	1	1	1	2	1	0	1	1	2	0	1	1	2	1	1	1	0	0	0	0	0	0
147	1	0	50	85	40	20	0	75	77.55102041	45	43	18	12.08439128	18	18	21	8	162	34	38	28	30	1	1	0	0	1	1	0	1	1	0	1	1	1	2	0	2	2	2	0	0	1	1	1	0	1	1	1
148	1	0	75	54.91140115	48	30	22.95199588	-1.424998813	44.89795918	25	51	25	17	36	28	54	13	256	46	34	18	20	1	2	1	3	1	1	3	1	0	1	1	2	0	2	1	1	3	1	0	0	1	3	0	0	1	1	1
149	0	1	62.5	100	60	35	0	100	100	65	34	11	7	20	21	30	7	148	40	26	23	25	1	1	2	2	1	1	0	1	0	0	0	0	1	2	0	2	0	0	0	0	0	0	0	0	0	1	0
150	0	0	62.5	70	64	25	33.33333333	25	100	40	21	12	5.358464754	13	15	27	7	118	25	41	25	33	1	1	0	0	1	0	0	0	0	0	0	1	0	1	0	3	2	1	0	2	0	0	0	0	0	1	0
151	1	0	50	95	40	30	100	100	100	65	43	18	7	16	18	39	8	169	40	25	17	21	0	2	1	1	1	1	1	1	1	1	3	1	1	2	2	0	0	0	0	0	0	0	0	0	1	1	1
152	1	0	37.5	45	24	15	0	0	44.89795918	50	36	18	10	28	24	31	12	176	27	49	22	30	2	0	0	1	2	2	0	1	0	0	0	1	1	1	0	2	0	3	2	1	2	0	0	0	0	0	1
153	0	1	62.5	50	44	25	0	0	44.89795918	40	35	19	8	29	20	27	8	166	36	36	28	27	1	0	0	1	1	1	2	1	1	0	3	2	1	2	1	2	2	2	1	0	1	1	0	1	1	2	1
154	0	0	25	90	48	35	0	0	32.65306122	65	31	14	7	19	13	19	11	127	34	33	25	28	1	1	0	0	1	2	3	0	1	1	0	2	1	2	0	0	1	1	1	1	1	2	2	0	1	1	1
155	1	1	50	55	52	15	33.33333333	25	100	45	45	17	7	21	27	25	10	180	35	33	21	22	1	0	0	0	2	0	0	2	1	0	1	1	1	3	1	2	2	2	0	0	0	3	0	0	0	1	0
156	0	0	12.5	70	40	10	33.33333333	0	65.30612245	60	51	19	10	24	25	31	7	188	41	30	29	27	1	1	2	0	2	0	0	0	1	1	0	0	1	0	0	1	0	2	1	3	0	3	1	1	1	2	2
157	0	0	50	90	32	20	0	100	77.55102041	95	41	20	7	24	19	27	8	162	40	30	22	30	0	0	2	0	1	0	0	1	1	0	3	1	1	2	0	1	0	1	0	0	0	2	0	0	0	0	0
158	0	0	25	66.66666667	40	35	0	0	44.89795918	70	38.4	21	7.207076821	26	16	26	8	163.8202247	29	45	23	29	2	1	0	0	1	0	0	1	1	0	1	1	0	1	0	2	2	1	1	1	0	1	0.893927853	-0.038147156	0.334185442	1.370959706	-0.351791884
159	1	0	62.5	75	24	0	0	0	55.10204082	50	46	27	8	37	33	35	10	228	53	24	18	24	2	1	1	2	2	0	0	1	1	0	3	2	1	2	2	3	3	3	1	0	1	3	0	0	0	1	0
160	1	0	12.5	90	24	10	0	0	32.65306122	70	46.85714286	21.11111111	12	28.8	28	34.875	8	202.7710843	44	40	17	34	2	2	3	0	1	0	0	0	0	0	2	1	1	2	1	1	2	1	2	1	0	0	0	0	0	1	0
161	1	0	50	55	36	40	0	0	22.44897959	30	35	25	13	31	19	46	10	205	46	40	14	25	1	1	1	2	1	1	0	0	0	0	0	0	0	0	0	1	2	2	1	1	1	0	1	2	2	2	2
162	1	0	25	60	52	45	33.33333333	25	44.89795918	60	31	15	8	14	15	20	7	129	34	38	21	30	1	2	0	-0.382085156	1	0.752310716	0	0	0	0	1	0	0	1	1	2	1	1	1	0	0	2.066790336	0	0	0	1	0
163	0	0	37.5	95	44	50	33.33333333	0	44.89795918	55	32	20	21	21	17	32	8	169	35	33	25	29	1	2	0	0	1	1	0	1	1	1	1	1	1	1	0	2	1	1	0	0	1	0	0	0	0	0	0
164	1	0	62.5	35	56	20	0	0	55.10204082	40	32	16	15	33	21	34	9.292101542	183	46	35	23	23.33333333	1	1	0	1	1	1	0	1	1	0	1	2	2	1	1	1	2	2	1	0	1	1	0	1	1	1	0
165	1	0	37.5	80	24	25	33.33333333	25	57.14285714	35	63	34	13	31	31	61	20	281	54.15623758	22.38891105	16	22	1	2	2	1	2	1	0	1	2	1	1	2	2	2	0	2	1	2	1.901454848	0	0	2	0	0	1	1	0
166	1	0	62.5	90	24	25	0	0	77.55102041	50	59	24	7	30	19	31	13	209	39	39	19	29	1	1	2	0	1	0	3	0	0	1	1	1	0	2	0	2	2	1	1	0	0	3	0	0	0	1	0
167	1	0	37.5	95	60	40	0	75	67.34693878	80	25	14	13.86637942	22	20	24	7.647111048	142	30	49	31	30	0	0	0	0	1	0	0	1	0	0	1	1	1	1	0	1	2	2	0	0	0	0	0	0	0	1	1
168	1	0	37.5	85	48	35	0	50	100	63.33801991	38	14	12	16	13	34	7	148	42	30	16	26	1	0	0	0	1	0	0	1	1	1	1	0	1	1	2	1	0	0	0	0	0	1	0	0	0	0	0
169	1	0	25	75	52	25	0	0	32.65306122	75	30	12	7	23	23	28	10	152	36	42	24	30	1	1	1	0	1	0	0	1	0	0	1	1	1	2	0	2	1	2	0	0	0	1	1	1	0	1	0
170	1	0	50	90	48	35	33.33333333	100	67.34693878	65	30	14	7	17	13	35	10	144	39	37	24	29	1	1	0	0	1	0	0	0	0	1	1	1	1	1	1	1	1	1	0	0	1	2	0	1	0	1	0
171	1	1	0	50	0	5	33.33333333	25	0	25	56	38	17	52	30	50	19.2	292.247191	52	25	15	25	0.362169346	2	0	2	0	3	3	1	0	0	3	1	2	2	0	2	1	2	3	3	3	1	1	0	0	1	0
172	0	1	50	70	24	15	0	0	32.65306122	65	37	27	11	30	31	20	8	188	36	43	28	30	0.768195471	0	0	0	1	0	0	0	0	1	0	1	0	1	0	2	2	2	2	0	1	1	0	0	0	1	0
173	0	1	25	55	24	25	0	0	32.65306122	25	54	22	19	24	22	30	8	208	41	24	15	27	1.61503504	1	2	0	1	0	0	0	1	1	1	3	1	2	0	1	3	1	1	0	1	1	1	2	0	1	0
174	1	0	0	65	8	5	0	0	22.44897959	15	71	28.88888889	13	48	38	64	17	317.5280899	53	32.4	19	25	1.835103121	3	2	3	1	0	3	2	3	1	1	1	1	2	1	2	3	3	3	3	1	2	1	2	2	1	1
175	1	0	62.5	95	48	60	33.33333333	75	89.79591837	70	20	15	10	15.27272727	14	18	6	111.2359551	28	41	22	33	0	0	0	0	1	0	0	0	0	0	0	0	0	1	0	0	1	1	0	0	0	1	0	0	0	1	0
176	1	0	62.5	100	52	50	0	25	67.34693878	55	26	14	7	23	10	21	7	128	32	36	23	29	1	0	1	1	1	1	0	0	0	1	1	1	0	0	0	0	2	0	0	0	0	2	0	0	0	1	0
177	1	0	62.5	100	52	70	0	100	100	65	41	24	12	19	17	34	7.104828123	180	45	37.09090909	21	24	1	2	2	0	1	1	1	1	1	0	1	0	1	3	2	1	2	1	2	0	1	1	1	0	0	1	1
178	1	0	12.5	75	16	10	0	0	32.65306122	65	39	27	7	26	23	22	16	186	35	34	18	30	2	1	0	0	1	0	0	1	1	0	1	2	1	2	0	2	3	3	1	3	0	0	0	0	0	1	0
179	1	0	75	50	88	65	100	75	44.89795918	70	28	13	7	22	16	24	7	135	35	32	17	33	1	0	0	0	1	0	0	0	0	0	0	0	1	2	2	1	0	0	0	0	0	0	0	0	0	0	0
180	1	0	25	85	20	5	33.33333333	0	44.89795918	10	45	34	16	36	30	22	8	229	44	29	24	21	1	1	1	0	1	2	3	1	2	1	1	2	2	2	0	1	2	2	0	0	3	2	0	0	0	1	0
181	1	0	62.5	60	56	25	66.66666667	50	100	65	27	11	7	18	16	18	7	118	34	37	23	30	0	0	0	0	1	0	0	0	0	0	0	1	1	1	0	1	1	1	0	0	0	1	0	0	0	0	0
182	1	0	37.5	65	28	10	0	0	44.89795918	35	39.46666667	21	7	30	19	20	8	160.7865169	35	30	20	29	1	0	0	0	1	0	0	0	1	0	0	1	1	1	0	1	1	2	2	1	1	0	1	0	1	1	0
183	1	0	50	40	36	35	-11.3604185	-6.19099105	10.20408163	50	43	32	21	37	30	41	12	248	49	46	18	25	1	1	1	1	1	1	1	0	1	1	1	1	0	1	0	1	2	1	1	0	1	1	0	0	0	1	1
184	1	1	12.5	25	5	5	33.33333333	0	12.24489796	25	73.6	42	28	54	38	50.82352941	16	334.137931	42	30	12	26	1	2	3	2	3	0	0	1	0	3	2	1	1	3	0	1	3	2	3	0.979077825	2	1.305545748	3	3	2	3	1
185	1	0	50	66.66666667	48	45	0	50	46.93877551	40	31	20	12	26	13	24	8	153	37.36507894	35.46807704	22	28	1	1	0	0	1	1	0	1	1	1	0	1	1	1	1	1	1	1	1	1	1	2	0	2	1	1	1
186	1	0	100	60	76	55	100	100	67.34693878	90	26	12	8	17	16	31	11.37418101	136	41	28	23	27.86710774	0	1	0	0	0	0	0	0	0	0	3	1	0	0	1	1	0	1	0	0	0	0	0	0	0	0	0
187	1	0	25	20	16	15	0	0	67.34693878	10	57	39	29	37	26	39	9.127742604	265	48	35	22	26	1.119816459	1	3	0	1	1	3	1	2	0	1	3	1	2	0	1	3	1	0	0	2	1	2	1	0	1	1
188	1	0	62.5	100	60	50	0	100	100	75	34	17	15	15	12	20	7	139	32	45	31	36	1	1	0	0	1	0	0	1	0	0	0	1	1	0	0	1	1	1	0	0	1	0	0	0	0	1	0
189	1	0	62.5	100	40	35	0	0	55.10204082	65	38.58009849	15.20079413	6.989769468	21.06859201	14.41352166	29.81648717	6	152.5985468	38	45	19	32	0.683062517	0	0	0	1	0	0	1	1	0	1	0	1	2	0	1	1	1	0	0	0	0	0	0	0	1	0
190	0	0	62.5	65	44	20	33.33333333	50	57.14285714	25	42	17	2.612363386	21	22	38	12	184	44	34	17	21.11111111	1	1	2	2	2	2	3	2	1	1	1	1	1	2	0	2	2	2	0	0	1	2	0	0	1	1	1
191	1	1	50	95	32	25	0	0	57.14285714	75	35.2	18	7	23	27	29	15	184.0449438	48	21	16	20	1	2	2	1.014052061	2	0	0	1	1	1	0	1	1	2	3	2	0	0	1	0	0	0	1	2	1	1	0
192	0	0	62.5	85	48	35	0	0	67.34693878	45	39	14	12	22	31	39	10	181	34.90909091	31	25	30	1	1	1	0	1	0	0	1	0	1	0	1	1	1	1	2	0	1	0	2	0	2	0	1	0	1	0
193	1	0	50	95	52	45	33.33333333	25	77.55102041	45	40	20	8	23	16	28	8	171	42	44	19	21	1	1	0	0	1	1	0	1	2	1	1	0	1	0	0	0	1	1	2	0	1	0	1	1	0	1	1
194	1	0	37.5	80	28	20	0	0	32.65306122	25	55	38	23	41	32	53	13	293	51	19	15	21	2	2	1	1	1	3	2	1	1	1	2	2	2	3	0	2	2	2	1	0	1	2	0	1	1	0	0
195	1	0	100	100	88	75	100	100	100	60	17	11	7	12	8.890007045	19	6	100	33	39	25	25	0	0	0	0	0	0	0	0	1	0	0	0	0	0	0	0	0	1	0	0	0	1	0	0	0	0	0
196	1	0	75	100	52	40	0	100	100	73.76238865	27	16	11	16	28	34	13.38447571	162	39	45	14	29	1	0	0	0	1	1	0	1	0	0	1	1	1	2	0	1	2	2	0	0	0	0	1	0	1	1	0
197	1	0	62.5	90	32	35	0	0	100	75	32	22	11	16	11	18	8	142	37.09090909	37	19	32	1	1	1	0	1	0	0	0	0	0	1	0	0	1	0	2	3	1	1	0	0	2	0	1	0	1	0
198	1	0	50	100	28	35	0	100	89.79591837	75	32	18	8	15	21	25	8	144	43	29	24	19	1	0	0	1	1	1	0	1	1	0	0	0	0	1	0	2	0	0	0	1	0	0	0.517165216	0.509728384	0.419302129	1.281833922	0.528309859
199	1	0	37.5	90	60	55	0	25	67.34693878	30	46	25	18	29	22	59	17	242	46	30	26	23	1	0	0	0	0	0	0	0	1	0	0	0	1	1	0	1	0	1	1	0	0	0	0	0	1	1	1
200	1	0	62.5	85	68	60	33.33333333	100	100	90	25	15	10	14	19	22	6	128	43	27	22	20	1	0	0	0	1	0	0	0	0	0	0	0	0	0.884742215	0	1	1	1	0	-0.241396628	0	3	0	0	1	0	0
201	1	0	62.5	65	56	50	0	0	57.14285714	55	32	20	10	24	16	34	8	165	39	33	23	27	1	1	0	0	0	0	3	1	1	0	0	0	1	2	0	2	0	1	0	0	0	1	0	0	1	0	2
202	0	0	37.5	90	48	40	33.33333333	25	67.34693878	35	28	20	13	20	15	29	7	150	35	39	20	30	1	1	1	0	1	0	0	0	0	0	0	0	1	1	0	1	0	1	1	0	1	1	0	0	0	0	0
203	1	0	50	50	48	30	0	25	44.89795918	60	51	28	13.94230139	33	29	36	7	236	45	35	24	19	2	1	1	1	2	1	0	1	1	2	0	0	0	2	0	1	1	2	0	0	0	1	1.776912942	1.508696944	1.324519043	1.212232877	1.823246597
204	0	0	62.5	75	64	25	0	0	44.89795918	75	30	16	8	27	21	32	11	167	32	37	23	30	1	0	0	0	1	0	0	0	1	0	0	1	1	2	0	2	2	2	0	0	0	2	0	0	0	1	0
205	1	0	50	90	56	30	0	0	77.55102041	40	38	15	8	24	17	27	12	159	36	40	23	35	1	1	0	0	1	2	0	1	1	1	1	2	0	0	0	2	1	2	1	1	1	0	0	0	0	1	1
206	1	1	37.5	70	36	25	0	0	44.89795918	35	53	26	14	31	29	36	12	232	51	26	17	22	1	1	1	2	1	1	0	2	1	1	3	1	1	2	2	2	2	2	0	0	1	3	1	1	2	1	2
207	0	1	50	95	28	30	0	0	67.34693878	30	45	21.11111111	8	25	22	29.64705882	16	195.3409091	41	35	24	32	1	3	1	0	1	1	0	0	0	0	3	1	1	1	0	2	2	1	0	0	1	3	0	0	0	1	1
208	1	0	37.5	100	52	20	0	0	32.65306122	45	37	15	7	22	19	19	8	149	33	33	25	29	1	0	1	0	1	1	0	1	0	0	0	1	1	1	0	1	2	1	0	0	1	1	1	1	0	1	1
209	1	0	50	75	36	25	0	75	67.34693878	60	49	18	7	20	16	33	8	173	41	30	22	21	1	1	3	3	1	0	0	1	1	3	1	1	2	2	3	2	2	1	2	3	0	0	1	1	1	1	1
210	1	0	75	100	56	35	33.33333333	100	100	80	32	16	5.84821931	19	21	29.64705882	11	154.7191011	40	37	22	29	1	1	0	0	1	0	0	0	0	0	0	1	1	2	0	1	0	2	0	0	0	0	0	0	1	1	0
211	1	0	12.5	5	8	15	0	0	22.44897959	5	77	50	34	57	44	78	28	419	44	32	19	24	1	3	1	2	2	2	1	2	1	2	2	2	2	2	1	2	3	1	2	2	2	3	0	0	1	1	2
212	0	0	50	85	24	5	-9.113290018	-29.21551549	44.89795918	35	40	17	11	34	23	29	12	193	38	35	21	31	1	1	0	0	3	0	0	1	0	0	1	1	1	2	0	3	3	3	0	0	1	1	0	0	0	1	0
213	0	0	50	80	52	25	0	0	44.89795918	40	44	28	11.16756387	32	23	50	14	231.5730337	45	32	18	26	1	1	2	0	1	1	1	1	1	0	0	1	1	2	1	1	1	2	0	0	1	1	1	1	1	1	1
214	1	0	75	80	48	45	66.66666667	50	57.14285714	80	50	27	18	31	30	58	17	262	58	34	25	23	1	1	1	1	0	1	0	1	2	1	1	2	1	2	0	1	1	1	0	0	0	0	1	0	1	1	2
215	1	0	50	50	44	25	0	0	44.89795918	35	50	26	17	37	25	60	11	258	48	24	22	25	1	1	0	3	1	0	3	1	0	2	1	1	0	2	0	1	2	2	0	0	0	0	0	0	1	2	1
216	0	0	75	45	72	75	100	50	44.89795918	50	19	12	7	15	17	26	7	118	45	32	20	28	0	0	0	0	1	0	0	0	0	0	0	1	0	1	0	1	0	1	0	0	1	1	1	0	0	1	0
217	1	0	62.5	80	56	50	33.33333333	75	100	50	34	14	10.10291324	16	15	36	7	152	39	37	21	26	1	1	0	0	1	0	0	0	1	1	0	0	1	1	2	0	1	1	0	0	0	3	1	1	1	1	1
218	0	0	37.5	80	32	35	66.66666667	0	32.65306122	30	50	21	12	31	27	43	12	223	47	28	14	21.94871863	2	2	2	0	2	1	0	1	1	2	1	1	1	2	1	2	2	2	1	2	1	2	2	2	3	2	2
219	1	0	37.5	95	44	35	0	25	67.34693878	35	46	30	21	41	28	26	8	231	41	40	24	26	1	1	0	0	2	1	0	1	1	1	0	1	1	2	0	2	2	1	1	0	1	1	0	1	0	1	0
1	1	1	37.5	95	28	25	0	25	77.55102041	70	37.33333333	19	10.43095262	17	13	26	6	139.5505618	38	39	17	33	0.65179666	1	1	0	1	1	1	1	1	0	1	0	0	0	0	1	1	1	1	1	-0.156445286	0	0	0	0	0	0
2	1	1	25	85	12	30	0	0	55.10204082	60	59	34	16	31	21	41	12	242	46	26	15	15	1.302912069	2	2	2	3	2	3	1	1	1	0	1	2	2	1	2	2	2	1	1	0	0	1	2	1	1	1
3	1	0	87.5	90	48	30	0	0	77.55102041	60	46	13	10	22	25	22	5.307797737	169	44	37	26	29	0.670691696	1	2	2	2	1	0	1	0	0	1	1	0	1	0	2	2	2	1	0	1	3	0	0	0	1	0
4	1	0	25	85	28	15	0	0	55.10204082	75	51	16	11.29075408	25	24	26	6	185	38	38	26	25	2	1	1	0	1	2	3	1	2	0	1	3	1	2	0	2	3	2	2	2	0	2	0	0	0	0	0
5	1	0	100	95	60	50	100	100	79.59183673	50	29	12	8	22	14	25	6	136	47	40	14	20	0	0	0	2	1	1	0	1	0	1	1	1	0	0	1	0	2	1	0	0	0	0	0	0	1	1	1
6	1	0	25	95	32	10	0	100	79.59183673	60	46	20	7	20	32	33	9.52041398	191	48	37	22	18	1	1	1	3	2	0	0	1	2	1	2	1	1	1	2	2	0	2	0	0	0	2	0	1	3	1	2
7	1	0	50	100	32	20	0	100	77.55102041	55	58	34	10	31	26	45	11.00682144	242	47	35	19	22	1	2	2	2	2	2	1	1	3	2	2	1	1	2	1	2	1	2	1	1	1	0	0	0	0	0	0
8	0	0	50	100	44	55	0	100	89.79591837	95	26	17	12	23	15	31	10	160	54	42	20	19	0.219203445	0	0	0	1	1	1	0	0	0	0	1	0	0	0	0	2	0	0	0	1	0	2	1	2	1	1
9	0	0	45.35135569	97.68779414	42.96497292	33.87602324	55.56565357	49.94231266	93.22765607	64.2403707	37.06438855	15.78035384	6.113378145	15.80467777	18.38812018	28.24812614	7.469829417	149.4365804	37.07661433	29.33839998	21.36963652	25.70753462	1	0.852984359	0.97540541	1.123846849	1.464412496	0.178497701	0.44803501	0.684859105	0.753330405	0.993942252	1.177680012	-0.135231307	1.96432834	0.727784873	0.679488896	2.398403455	1.419589975	0.603534962	0.061018243	0.426457684	-0.15552014	0.287323915	0	1	0	1	0
10	1	0	25	35	32	5	0	0	100	80	48	20	10	22	34	33	8	211	43	27	16	26	2	1	2	1	1	3	0	1	0	0	1	1	2	2	0	3	2	3	1	0	0	3	1	0	0	1	1
11	0	1	37.5	100	36	25	0	100	89.79591837	40	47	20	6.840929268	17	22	41	11.38322793	189	43	24	21	21	1	1	1	1	2	1	0	1	2	1	1	1	1	2	0	2	1	1	1	0	0	2	1	1	1	1	1
12	1	1	37.5	45	40	30	33.33333333	25	44.89795918	35	45	25	21	37	23	45	8	223	42	32	20	27	0.735225813	1	0	0	1	0	3	1	2	3	1	1	1	2	1	1	2	2	1	1	2	3	1	0	0	1	0
13	1	0	50	75	52	45	0	0	44.89795918	50	33	20	13	28	19	38	9.796177129	184	50	46	17	28	1	1	0	0	1	1	0	0	0	1	1	1	0	1	0	1	2	1	1	0	1	0	0	0	1	1	0
14	1	0	25	80	32	25	0	100	100	60	52	15	7	13	25	42	11	196	38	44	20	26	1	1	0	1	2	0	0	1	0	0	1	1	1	2	0	1	2	0	0	0	0	0	0	0	0	0	0
15	1	1	0	25	12	5	0	0	10.20408163	10	53	29	35	23	34	44	6	244	49	20	14	20	2	2	1	3	1	1	0	1	2	1	1	0	3	2	0	3	2	2	3	3	0	0	1	1	1	1	1
16	1	0	25	70	36	15	0	0	44.89795918	57.65787791	36	21	7.957501081	33	22	30	13	190	47	38.18181818	24.29587382	27.5	2	1	1.19370005	1	1	1	1.291202839	1	0.804517034	1	3	1	1	1	1	2	1	2	0	0	1	2	1	1	2	2	1
17	0	0	37.5	70	36	20	33.33333333	25	67.34693878	40	48	26	15	30	23	38	7.941437827	211	51	27.27272727	13	21	0.516429902	1	1	2	2	1	0	1	0	1	0	1	1	3	0	3	1	2	1	0	1	2	0	1	1	1	0
18	1	0	25	70	36	15	0	0	67.34693878	30	48	26.66666667	7	33.6	27	29.25	7	202.7710843	48	34	22	29	1.15750191	0	2	2	1	1	0	0	1	1	3	1	0	3	0	2	1.131546077	2	0	0	0	2	1	1	1	2	1
19	1	1	0	20	0	0	0	0	44.89795918	30.6871127	70	40	29	42	40	71	23	362	57	33	16	18	1.077254229	3	2	3	2	3	3	2	1	3	1	2	0	2	2	3	2	3	2	1	1	2	2	3	3	2	3
20	1	0	50	75	44	20	0	0	57.14285714	30	43	20	11	27	25	22	11	189	39	28	21	29	1.572428712	1	1	0	1	1	0	0	0	0	0	2	1	1	0	1	2	1	2	2	1	2	0	0	0	0	0
21	1	0	25	65	40	20	0	0	44.89795918	45	57	33	21	29	25	30	8	230	44	24	18	27	1.365556034	1	1	1	2	0	3	1	1	1	3	3	3	2	0	3	1	3	2	0.197917423	0	3	1	0	1	1	0
22	0	0	62.5	75	48	20	0	0	57.14285714	25	33	21	10	30	23	24	8	169	34	36	25	25	0.9689836	1	0	1	2	0	0	1	0	0	1	1	1	1	0	2	0	2	2	0	1	1	0	0	0	0	0
23	1	0	25	40	28	25	0	0	10.20408163	20	41	24	11	43	27	34	8	211	39	33	20	21	1	1	1	1	3	1	0	1	2	0	3	1	2	3	2	2	1	3	2	1	2	3	1	0	1	2	1
24	1	0	37.5	90	36	30	0	0	100	65	55	37	19	34	21	22	8	228	35	39	20	27	1	1	1	0	1	0	0	1	0	0	1	0	0	1	0	2	3	1	2	2	1	0	0	0	0	1	0
25	1	1	25	45	44	15	0	0	42.85714286	50	37	21	14	36	22	30	11	189	44	26	21	29	2	2	1	0	1	1	0	1	0	1	1	1	1	1	0	2	0	3	0	0	0	1	1	1	0	1	1
26	1	0	62.5	95	48	30	0	0	67.34693878	65	38	20	10	29	23	29	8	176	45	35	21	23	1	0	2	0	2	1	0	1	1	1	1	1	1	2	2	2	1	1	0	0	1	1	0	2	0	1	1
27	1	0	37.5	60	52	5	0	50	44.89795918	40	62	26	13	42	31	41	10	263	43	26	19	23	1	2	1	1	1	1	1	1	2	1	1	1	2	2	3	2	3	3	2	3	1	1	2	0	1	1	1
28	1	0	25	55	12	15	0	0	32.65306122	50	71	32	11	43	31	43	19	287	44	29	15	21	1	3	3	2	1	1	3	2	3	1	1	1	1	2	3	2	3	2	3	3	0	0.511964547	1	0	1	1	1
29	1	0	12.5	65	28	35	0	0	44.89795918	50	52	25.55555556	18	32	30	54	10	262.7586207	51	26	20	15	1	2.383430454	0.706287344	2.366613872	1.947267559	1.853504236	1.557456778	1.938977952	1.851256342	0.999804883	1.011680399	2.563077275	2.17214007	2.75615211	1.50343091	1.807386175	2.469030454	2.05668062	1.295919575	0.835352835	0.485613494	3.381414556	1	1	1	3	2
30	0	0	62.5	80	40	45	33.33333333	50	100	50	34	25	10	25	15	30	8.82158416	167	40	35	21	27	0.479208901	1	1	0	1	0	1	0	1	1	0	1	0	0	0	0	1	1	1	0	1	1	1	1	0	1	0
31	1	0	62.5	95	56	30	66.66666667	50	100	80	37	14	7	15	19	23	8.677446336	143	37	39	26	25	1	1	0	0	0	0	0	0	1	1	1	1	0	1	0	0	1	1	0	0	0	0	1	2	1	2	0
32	1	1	25	95	12	15	0	0	10.20408163	30	60	30	11	28	18	32	8.926922878	217	45	36	20	27	1.052587455	1	1	1	1	1	0	0	0	1	1	1	0	1	1	2	3	3	1	0	1	0	0	0	0	0	0
33	0	0	87.5	90	40	40	0	25	79.59183673	65	46	19	7.500260788	19	23	30	7.2	174.9438202	46	35	18	24	0.269909944	0	1	1	1	1	0	1	1	0	0	1	0	2	0	1	0	2	0	0	1	0	0	1	2	1	1
34	1	1	0	15	60	0	0	0	20.40816327	5	48	26	10	37	39	40	6	232	46	20	16	25	1.472318349	1	3	0	1	1	0	1	1	1	3	1	2	2	2	2	1	3	0	0	1	2	0	0	0	1	0
35	0	0	50	70	32	20	33.33333333	0	65.30612245	60	44	17	8	25	23	36	7	181	45	39	18	24	1.221520917	0	0	1	2	0	0	1	1	0	0	3	2	2	0	2	1	2	1	0	0	1	0	0	1	1	1
36	1	1	50	81.25	44	45	100	50	77.55102041	50	53	20	13	22.90909091	31	57.375	10	242.7906977	51	34	12.83333333	21	1	3	2	0	2	1	0	1	2	1	0	0	0	3	2	1	1	1	0	0	0.60860282	2	1	0	1	1	2
37	1	1	62.5	100	36	45	66.66666667	67.1480264	75.51020408	60	44.8	15	12	18	17	35	8.583491797	170.8988764	49	29	24	23	1	1	0	0	2	2	0	1	1	0	1	1	1	0	0	1	2	1	0	0	0	2	0	0	0	0	0
38	1	0	12.5	55	36	25	0	0	20.40816327	50	68	33	29	44	32	59	8	310	49	38	18	22	2	1	1	1	1	1	1	1	1	1	1	3	0	2	3	2	1	2	0	0	1	2	2	1	1	1	2
39	0	0	0	35	12	5	0	0	0	70	55	45	29	45	29	36	23	289	41	25	23	24	1	1	2	1	2	0	0	1	1	0	1	1	2	2	0	2	1	1	1	0	0	0	0	0	2	1	1
40	1	0	25	65	16	10	33.33333333	0	67.34693878	50	59.89568587	26.26776588	15.5090547	27.28063496	26.79641789	50.27459108	7.5	239.1706941	52	35	17	21	1	1	1	2	2	1	3	1	3	1	1	1	1	1	0	2	1	2	2	2	0	2	1	3	3	2	1
41	1	0	50	85	52	50	0	50	87.75510204	80	45	13	20	20	24	55	11	218	48	33	16	21	1.122845484	2	2	0	1	2	0	1	1	1	2	2	1	1	3	2	2	1	0	0	0	0	2	2	1	2	2
42	0	0.391079905	62.5	80	68	50	0	75	77.55102041	40	44	17	11	23	22	50	21	212	44	27	24	25	0.412782773	0	0	1	2	0	0	1	1	1	3	1	2	1	0	2	1	1	0	0	1	0	0	0	0	1	0
43	0	0	25	100	32	5	33.33333333	100	100	65	56	17	8	15	32	48	12	214	49	31	18	23	0	1	2	1	1	1	1	1	2	1	1	1	1	2	0	1	1	1	1	0	0	1	1	1	1	1	2
44	0	1	50	95	64	65	100	100	79.59183673	60	28	17	8	12	10	28	8	137.5280899	38	32	27	28	1	1	0	0	0	0	0	1	0	0	1	0	0	0	0	0	0	0	0	1	0	0	0.310112036	-0.13095601	-0.996120667	0.072571666	-0.1069472
45	0	0	12.5	80	28	30	33.33333333	25	55.10204082	70	62	22	16	25	27	55	17	251	40	23	21	22	1.035892483	1	2	0	2	1	0	1	0	2	3	3	1	2	3	2	1	1	2	3	0	3	1	1	0	1	0
46	0	0	37.5	40	28	45	0	0	44.89795918	35	55	40	19	37	29	55	10.65850035	275	44	26	17	23	1	1	1	2	2	1	3	1	2	2	3	2	1	2	1	2	2	2	2	3	2	2	2	2	2	3	2
47	0	0	50	85	56	45	0	0	67.34693878	45	40	26	10	31	21	25	11	185	38	34	19	29	1	1	0	0	1	0	0	1	0	1	1	1	1	1	0	1	1	1	0	0	1	0	0	0	0	1	0
48	0	0	25	100	32	35	0	0	67.34693878	65	35	23	17	29	26	36	10.06414456	200	35	33	24	28	2	1	0	0	2	2	0	1	1	0	0	1	2	2	0	2	2	1	0	1	1	2	0	0	0	0	1
49	1	1	62.5	55.55555556	56	20	66.66666667	50	100	60	45	16	20	17	27	42.35294118	8	194.1573034	43	22	20	25	1	1	2	2	2	0	0	0	0	1	3	1	1	2	0	2	2	2	1	0	0	3	1	2	0	2	0
50	1	0	62.5	35	36	15	0	0	44.89795918	40	42	20	10	23	19	28	8	172	45	29	16	24	1.496669664	1	2	1	1	3	0	0	3	1	1	1	0	1	0	2	1	1	0	2	0	1	1	0	1	1	1
51	0	0	50	35	40	25	0	0	100	40	42	22	14	30	22	45	8.271370737	214	38	42	22	22	1.816481505	1	3	2	1	1	0.946790753	1	1	0	3	1	1	1	0	3	3	2	0	0	1	1	0	0	0	1	0
52	1	0	37.5	95	28	35	44.99729911	91.89611286	89.79591837	75	40	18	13	15	25	26	8	166	44	29	21	21.11111111	1	3	2	2	2	1	0	1	1	1	3	1	1	2	0	2	3	1	1	2	0	3	1	0	0	0	0
53	1	0	50	40	64	40	0	0	32.65306122	35	50	19	8	21	21	53	10.20098092	209	40	35	24	25	0.97998753	0	0	0	1	1	1	0	1	0	1	1	2	2	1	2	2	1	1	0	2	3	0	0	0	1	0
54	1	0	62.5	100	48	50	33.33333333	75	67.34693878	60	34	16	10.59373732	25	19	22	8	155	39	27	23	29	0	1	2	0	1	0	0	1	1	0	1	1	0	1	0	1	3	1	0	0	1	2	1	0	0	1	1
55	0	1	25	80	56	30	0	0	32.65306122	35	55	16	10	34	30	38	11	228	47	33	16	19	2	1	1	1	2	2	1	1	2	1	0	1	0	2	0	2	2	2	0	0	1	1	1	1	1	2	1
56	0	0	75	60	24	20	33.33333333	25	69.3877551	65	58	23	7	28	23	32	15	202	39	35	18	23	1	2	3	1	2	0	0	2	1	2	1	1	0	1	0	0	0	2	0	0	0	1	1.221719172	2.879324068	1.760858056	1.151602028	1.210552962
57	0	0	50	60	48	40	0	0	100	55	26	22	13	24	12	28	7	145	36	26	23	31	0	0	0	0	1	1	0	0	0	1	0	1	0	1	1	1	0	2	1	1	1	0	0	0	0	1	1
58	0	0	25	100	24	40	0	100	100	45	49	21	19	22	27	47	13	217	47	28	18	23	0.831608561	1	1	1	1	1	0	1	1	1	1	1	2	2	0	2	0	1	0	0	0	0	0	0	1	1	0
59	1	1	50	65	72	50	33.33333333	50	55.10204082	30	25	10	11	24	17	28	7	139	44	41	22	26	0.691861823	0	0	0	0.881112586	1	0	0	2	0	3	3	1	1	1	1	0	0	0	0	2	2	0	0	0	0	0
60	1	0	62.5	50	20	15	0	0	67.34693878	30	53	27	14	39	24	45	17	253	49	24	17	20	1.262649615	2	1	1	2	2	1	3	1	1	2	2	1	2	3	2	2	2	0	0	1	2	1.290490822	-0.030864292	0.553268501	1.069665455	0.494094862
61	1	0	87.5	95	48	35	33.33333333	100	67.34693878	37.5	29	21	11.06397768	25	14	21	7	148	37	34	24	30	0	0	0	0	2	0	0	1	0	0	1	1	0	2	1	1	1	1	0	0	1	0	0	2	0	2	0
62	1	1	50	65	44	30	0	0	57.14285714	55	49	20	12	23	25	24	11.39541109	187	33	38	20	26	1.6564354	0	0	2	1	1	3	1	2	2	3	0	1	2	0	1	1	1	1	2	0	1	1	2	1	2	1
63	0	0	25	100	44	30	0	100	44.89795918	30	40	25	8	24	17	24	8	167	38	33	24	23	0.092946767	0	0	0	1	0	0	1	1	0	0	1	1	1	1	2	1	2	2	2	2	0	0	0	0	1	0
64	0	0	50	90	52	15	33.33333333	0	100	45	31	20	7	17	19	21	6	141	35	37	25	31	0.736110331	0	0	0	1	0	0	0	0	0	0	0	1	1	0	2	1	1	0	0	1	2	1	1	0	2	0
65	1	0	50	90	16	35	0	50	44.89795918	70	42	26	16	26	14	37	6	192	38	50	26	35	1	1	0	0	1	1	0	0	0	0	0	3	3	0	0	0	3	1	0	0	0	0	2	0	1	1	3
66	1	0	37.5	70	40	15	0	0	87.75510204	60	28	13	16	20	16	35	6	157	41	42	24.48785992	26	0.753769099	1	0	0	0	0	0	1	0	0	1	1	2	2	0	1	3	2	1	0	0	2	1	0	0	1	1
67	0	0	25	95	56	50	66.66666667	50	100	95	33	12	8	14	20	34	7	151	36	35	19	32	1.508941562	1	1	0	1	0	0	0	0	1	0	3	1	1	0	2	1	1	0	0	0	1	0	0	0	0	1
68	0	1	25	75	32	20	0	0	55.10204082	20	37	16	15	24	21	34	8	173	51	21	14	21	1	1	2	1	2	2	0	1	1	1	1	1	1	2	0	2	0	2	0	0	1	1	0	0	1	2	1
69	1	0	37.5	85	36	30	0	0	67.34693878	55	46	27	20	33.81818182	26	48	14	245.7303371	43	29	17	26	1	1	1	1	1	1	1	1	1	1	1	1	1	1	1	1	2	1	0	0	1	2	0	0	0	1	1
70	0	0	62.5	70	44	30	33.33333333	0	67.34693878	23.34793414	43.73333333	24.44444444	10	28	23	29.64705882	7	186.2068966	47	31	19	25	0.347098301	0	0	1	1	0	0	1	1	1	0	1	0	2	0	2	2	1	0	0	0	2	0	0	1	1	1
71	1	0	37.5	65	28	10	0	0	55.10204082	45	54	31	22	34	33	49	13.59392293	265	48	28	17	23	0.950244684	1	2	0	2	1	0	1	1	1	1	3	1	2	-0.055320902	2	1	2	0	0	0	3	1	1	0	1	1
72	1	0	75	90	44	40	100	100	89.79591837	75	42.66666667	15	7	23	22.5	43	13	190.2272727	44	31	18	25	0.63652957	0	2	0	0	1	0	1	1	1	0	0	1	2	0	0	2	0	0	0	0	0	0	0	1	0	1
73	0	0	62.5	100	64	60	33.33333333	100	100	85	24	13	7	17	16	35	7	133	41	34	22	29	0.61021316	0	0	0	1	0	0	0	0	0	0	0	0	1	0	0	1	1	0	0	0	0	0	0	0	1	0
74	0	0	37.5	100	28	25	66.66666667	100	44.89795918	65	48	19	12.83333333	22	24	45	9.068586905	205.2808989	45	24	18	19	0	2	2	2	2.708990969	2	0	1	3	1	1	0	1.514191704	0	3	2	3	1	0	0	0	1	2	3	2	2	1
75	0	0	50	80	32	25	0	75	100	40	57	27	6.463494085	26	28	50	12.52120254	234	39	38	22	25	1	2	2	0	1	1	0	1	1	1	2	0	1	2	2	2	3	1	1	2	0	2	1	0	0	1	1
76	1	1	62.5	95	44	46.66666667	0	100	100	85	36	27	8.225376823	20	24	27	7	170.8988764	45	27	16	22	1	1	0	0	1	0	0	1	0	0	1	0	1	2	0	1	1	1	0	0	0	1	0	1	1	1	1
77	1	0	37.5	75	36	25	0	0	44.89795918	48.70994309	35	26	15	29	24	34	11	194.1573034	45	30	15	22	1	1	1	0	1	1	0	1	0	0	3	1	1	3	0	2	1	1	0	0	0	2	0	0	0	1	1
78	1	0	25	100	32	30	0	100	100	50	44	22	17	20	25	41	12.56870104	205	49	43	20	17	1	2	2	2	1	1	0	2	2	0	1	1	0	1	1	2	1	1	0	0	0	1	0	0	0	0	0
79	1	0	62.5	100	48	35	0	25	87.75510204	60	27	17	7	17	21	24	7	139	41	35	23	24	1.048813556	0	0	0	1	0	0	0	0	1	0	1	1	1	1	2	0	1	0	0	1	2	0	0	0	0	0
80	1	0	62.5	85	40	35	0	50	67.34693878	35	42	21.11111111	10	22	19	37.125	7.2	183.1395349	45	26	19	22	0.79532178	1	2	1	2	1	1.047194311	1	1	1	1	1	2	2	0	2	2	1	1	0	1	1	0	1	1	1	0
81	1	0	75	90	40	40	28.47117941	79.41710542	100	70	42	24	14	24	19	35	8	184	50	22	21	25	-0.023071427	0	0	0	1	1	0	0	0	0	1	1	1	1	1	1	0	1	0	0	1	2	0	0	0	1	1
82	1	0	37.5	80	36	35	0	0	67.34693878	50	50	22	7	36	26	35	14	217	52	35	20	23	0.495377349	1	1	1	1	1	0	1	3	1	1	1	1	2	0	1	1	1	1	1	1	3	1	1	1	1	1
83	1	0	62.5	90	64	55	0	0	77.55102041	55	29	17	8	17	18	26	7	138	41	44	24	30	0.310100684	0	0	0	1	0	0	1	0	0	1	1	0	2	0	1	0	1	0	0	1	2	0	0	0	0	0
84	1	0	62.5	85	64	60	0	50	57.14285714	65	31	19	13	22	21	33	8	167	41	47	21	27	0	0	0	1	1	1	0	1	1	0	0	1	0	1	0	1	1	1	1	2	1	1	-0.159540962	-0.392267947	0.620979916	0.734166264	1.30327024
85	0	0	0	75	48	30	0	25	100	30	46	14	8	24	16	35	6	173	33	25	22	30	1	0	2	0	1	0	0	1	0	0	3	3	2	0	0	2	1	1	0	0	0	3	0	0	0	1	0
86	0	0	62.5	90	60	55	66.66666667	75	77.55102041	65	26	14	7	15	16	39	8.553142573	146	36	35	23	29	0	1	0	0	1	0	0	0	1	0	1	1	0	2	0	0	1	0	0	0	0	0	1	0	0	1	0
87	1	0	62.5	55	52	50	0	0	44.89795918	45	45	29	15	44	25	41	11.77798363	243	49	27	20	25	1	1	1	1	1	1	0	1	1	1	3	1	1	1	2	1	3	1	0	0	0	1	0	0	1	1	0
88	1	0	75	90	32	25	0	0	89.79591837	80	45	19	8.952260852	17	29	20	10	168	38	41	22	27	1	2	2	0	2	1	0	1	1	1	1	1	1	3	0	2	2	1	2	1	0	3	0	0	0	0	0
89	1	0	50	75	68	25	33.33333333	25	100	45	30	12	8	18	18	29	8.219434932	145	42	25	27	27	1	0	0	0	1	1	0	0	0	0	0	0	1	0	2	2	1	2	1	0	0	1	0	1	0	1	1
90	1	0	62.5	100	52	40	66.66666667	100	89.79591837	40	48	22	11	23	31	33	10	202	51	32	14	18	0.328311313	1	1	1	1	1	0	1	2	0	0	3	1	2	2	0	0	2	-0.063161043	0	1	1	0	0	1	0	1
91	0	0	37.5	70	36	20	33.33333333	25	44.89795918	55	41	13	7	21	22.5	27	9.586598391	160.5681818	36	28	18.50795231	26	2	0	1	0	1	1	3	1	1	1	1	3	0	2	0	2	2	3	1	1	0	1	0	1	0	1	0
92	1	0	50	100	24	25	25.92797159	100	100	71.83144087	42.28571429	24	10	19.63636364	23	32.4	7.2	189	45.05159076	33.73342768	17.12540162	20.91314959	0	2	1	1	2	0	0	1	0	0.490741207	1	1	1	2	0	2	3	1	1	0	0.169460904	2	0	0	0	0	0
93	1	1	37.5	100	36	5	0	100	100	90	52	25	22	13	38	49	15	253	53	18	25	24	1	1	2	2	3	1	0	0	0	1	1	2	3	1	0	2	3	2	0	0	0	1	1	2	0	2	2
94	1	1	37.5	65	0	0	0	0	44.89795918	25	75	27	16	36	36	53	13	286	57	26	8	16	1	2	2	3	3	2	1	3	1	2	2	2	2	3	3	2	1	2	1	0	0	3	2	2	3	1	1
95	0	1	37.5	70	32	10	0	0	44.89795918	35	64	42	21	50.18181818	36	72	27	347.8651685	56	26	15	23	1	2	2	2	2	2	3	1	1	1	0	2	2	3	0	2	3	2	0	0	1	0	1	2	1	3	2
96	0	0	50	100	48	45	0	100	100	75	29	24	10	22	23	29	13	166.8539326	39	32	25	31	1	0	1	0	1	0	0	0	1	0	0	1	2	2	0	1	0	2	0	0	0	1	1	0	1	1	0
97	0	0	25	45	28	25	0	0	55.10204082	30	62	37	13	37	35	53	26	302	53	25	15	20	1	1	2	2	1	1	2	2	2	1	3	2	1	2	2	2	3	1	2	0	2	1	1.09208178	0.96237371	1.511999771	1.726520814	0.763879046
98	0	0	25	50	20	10	0	0	22.44897959	25	39	28	10	30	28	29	12	200	46	25	14	22	1	0	2	2	2	2	3	1	3	1	1	1	2	3	0	2	3	3	1	0	1	1	0	2	2	1	0
99	0	0	62.5	85	56	65	100	0	57.14285714	60	24	16	7	16	11	22	6	123	39	46	30	29	0	0	0	0	0	0	0	1	1	0	0	0	0	0	1	0	0	0	0	0	0	0	0	0	0	0	0
100	0	0	75	100	48	35	66.66666667	100	100	85	26	10	7	12	13	20	7	107	31	29	24	27	1	0	0	0	1	0	0	1	1	0	0	1	0	2	0	1	0	0	0	0	0	1	0	0	0	1	0
101	1	1	12.5	40	0	0	0	0	67.34693878	45	61	37	27	37	32	50.625	11	280.4651163	44	24	13	27	2	2	2	0	3	0	0	0	0	0	1	2	2	3	1	2	3.100178977	2	2.50404163	0	0	0	1	0	0	3	0
102	1	0	25	95	24	10	0	0	44.89795918	80	61	23	9.011301468	29	36	50	22	260	42	36	26	19	2	2	0	1	1	3	3	1	1	0	2	1	1	3	1	2	2	2	0	0	1	2	1	1	1	1	1
103	0	0	25	100	36	35	100	100	100	65	48	20	7	21	17	41	8	187	41	18	15	24	1	1	3	1	2	0	3	1	0	2	1	0	3	2	0	2	1	1	0	0	0	2	0	0	0	1	0
104	0	0	87.5	100	76	75	100	100	100	55	18	12	7	14	10	21	6	101	36	40	25	30	0.247313453	0	0	0	0	0	0	0	0	0	0	0	1	0	0	0	0	0	0	0	0	1	0	0	0	0	0
105	1	0	37.5	100	48	40	0	100	89.79591837	70	42	19	8	18	15	35	8.981349625	166	48	39	26	27	0	0	0	0	0	0	0	1	0	0	0	0	0	0	0	0	0	0	0	0	0	0	0	0	1	0	1
106	1	0	25	100	56	35	0	100	89.79591837	70	42	13	7	16	17	24	7	143	39	27	26	23	0.51645437	1	2	2	1	1	0	1	1	1	3	1	1	2	2	2	1	0	1	0	0	3	0	0	0	0	0
107	1	0	75	80	56	65	100	100	77.55102041	60	26	18	12.48028101	23	11	24	7	139	36	29	25	31	-0.178941318	1	0	0	1	0	0	0	1	1	1	0	0	0	1	1	1	1	0	0	1	1	1	0	1	1	1
108	1	0	62.5	90	60	55	66.66666667	75	100	65	29	15	7	14	20	24	6	132.4719101	36	40.36363636	22	27	0.913102292	0	0	1	1	1	0	1	0	0	1	0	0	1	0	0	1	1	0	0	0	0	0	0	1	1	1
109	1	0	25	40	28	35	0	0	44.89795918	40	34	21	12	30	23	30	7	174.9438202	27	39	26	30	1	1	0	0	1	1	0	1	0	0	1	1	1	2	0	2	1	2	1	2	0	3	0	0	0	0	0
110	1	0	25	85	32	20	0	75	100	35	34	20	13	14	29	38	8	172	51	37	14	23	1	1	0	1	1	0	0	1	2	0	1	1	0	2	0	2	0	1	0	0	0	1	0	0	0	1	0
111	1	1	50	50	60	25	66.66666667	50	67.34693878	55	24	16	7	24	25	33	8	151	32	28	24	35.55485084	1	1	0	0	1	0	0	0	1	1	3	1	1	1	0	2	0	1	0	0	0	3	2	2	0	2	0
112	1	0	75	90	48	25	66.66666667	50	100	75	37	23	8	20	15	31	7	167	43	30	22	23	0	1	2	1	1	0	0	1	2	0	0	0	0	1	0	1	2	1	0	0	1	0	1	2	0	2	0
113	0	0	37.5	85	48	40	66.66666667	25	44.89795918	75	31	18	14.39836917	28	17	31	6	158	55	18	17	24	1	0	2	0	1	0	0	2	0	0	0	0	0	2	0	1	1	1	0	0	0	1	1	3	1	1	0
114	1	0	62.5	80	52	50	0	75	100	50	35	19	10	17	19	42	11.2337148	176	51	41	16	21	0	1	1	0	0	2	0	1	2	1	0	1	0	2	3	0	1	1	1	0	1	0	1	0	1	0	2
115	1	0	62.5	100	20	15	13.83970316	100	89.79591837	55	44	15	14	20	24	68	11	225	46	31	22	22	1	0	1	2	2	0	0	1	3	1	1	1	2	2	3	2	2	2	1	1	0	2	1	0	1	0	0
116	0	0	75	100	80	70	100	100	100	50	23	12	7	12	7.771903216	24	7	114	31	30	26	29	0	0	2	1	0	0	0	0	0	1	0	0	0	0	0	0	3	1	0	0	0	1	0	0	0	0	0
117	0	0	62.5	65	36	40	0	0	44.89795918	70	42	29	16	32	31	40	8	230	43	41	18	21	0.85866922	3	2	1	2	3	2	2	3	1	0	2	2	3	2	2	3	2	0	0	1	2	0	0	1	1	1
118	0	0	37.5	95	36	30	0	0	67.34693878	40	46	28	7	30	19	29	7	199	43	34	24	23	1	0	0	2	1	2	1	1	1	1	1	1	0	1	2	2	2	0	0	0	2	1	0	0	0	1	0
119	1	1	37.5	50	48	5	0	50	32.65306122	50	58	23	7	38	27	30	11	220	40	34	18	25	0.704554973	1	1	0	1	2	3	1	1	0	1	0	1	2	1	1	1	2	0	0	1	3	0	0	1	1	1
120	0	0	37.5	100	24	35	0	0	100	55	51	26	12	21	30	52	10	232	53	22	14	21	1.139367476	2	3	2	2	1	0	1	2	2	0	0	2	2	0	3	1	1	2	0	0	1	1	1	1	1	0
121	0	0	62.5	90	20	5	0	0	89.79591837	35	55	28	10	17	28	32	10	203	50	22	17	24	1.437642375	2	1	1	1	1	0	1	1	0	0	1	1	2	0	2	0	2	0	0	1	0	0	0	0	1	1
122	1	0	50	90	32	15	66.66666667	50	79.59183673	50	55	33	10	27	29	36	11	233	46	27	19	22	0	1	2	1	2	1	0	1	1	1	3	1	1	2	1.29486926	1	0.421609953	2	1	0	0	-0.12756088	0	0	0	0	0
123	1	0	37.5	100	44	13.33333333	0	100	100	70	43	19	5.881148955	19.63636364	26	26	16	177.9775281	39	29	23.67727325	23.75	1	0	1	1	1	1	0	1	1	0	0.151599042	1	2	1	0.101204567	2	0	3	2	0	0	0	0	1	0	1	1
124	1	0	50	98.25030614	36	40	0	100	67.34693878	50	36.26666667	26	16	23	27	40.23529412	10	202.5	48	31.63636364	25	25	0.52094889	1	1	1	1	1	0	1	2	1	1	1	1	2	2	2	3	1	0	0	1	1	0	0	1	1	0
125	1	0	62.5	65	24	20	0	0	44.89795918	25	58	35	20	46	25	28	16	259	39	31	18	23	0.623580351	2	2	0.859824695	1	1	3	1	1	0	1	1	0	0	1	2	3	2	0	0	2	2	0	0	1	1	1
126	1	0	25	80	44	30	0	0	22.44897959	45	59.73333333	38	18	39	31	58	12	289.2134831	47	36	19	27	1	1	1	0	1	1	2	1	0	0	1	1	1	2	0	1	2	1	0	0	1	0	1	1	0	1	1
127	0	1	12.5	100	36	5	0	25	100	60	39	16	8	24	28	30	8	181	39	28	25	28	1	0	0	0	2	0	0	1	0	0	3	1	1	0	0	3	2	3	1	0	0	1	1	0	0	2	0
128	0	0	87.5	95	64	70	66.66666667	100	100	70	22	10	7	12	16	24	6	110	37	38	21	28	0	0	0	1	0	0	0	1	1	0	0	0	0	1	0	2	0	1	0	0	0	0	0	0	0	0	0
129	1	1	25	33.33333333	16	20	0	0	42.85714286	20	80	46	28	52	42	83	22	397	52	27	12	14	1	3	3	3	3	1	3	3	3	3	2	2	2	2	0	3	3	3	2	1	3	3	0	0	3	1	0
130	0	0	100	100	40	25	33.33333333	100	100	95	50	22	7	16	21	21	10	165	39	30	21	29	0.825078141	2	2	0	2	1	0	0	1	1	1	1	0	2	0	2	2	2	1	0	0	0	0	0	0	0	0
131	0	0	75	90	60	55	100	100	77.55102041	60	25	13	8	17	17	23	6	127	41	30	24	24	0	0	0	1	0	0	0	1	1	0	0	0	0	2	0	2	0	0	0	0	1	1	0	2	1	0	0
132	0	0	100	95	76	80	100	100	100	70	22	10	8	12	11	20	6	103	29	45	25	35	0	0	0	0	1	0	0	0	0	0	0	0	0	0	0	0	0	0	0	0	0	0	0	0	0	1	0
133	1	0	50	65	36	10	100	75	57.14285714	50	44	18	7	34	16	28	7	182	43	32	26	27	0.920319994	1	0	0	1	2	0	0	0	1	2	0	0	0	1	1	2	2	0	0	1	1	0	0	0	1	1
134	0	1	62.5	95	40	5	0	0	67.34693878	35	41	10	8	18	27	26	8	156	31	23	26	28	1	0	3	0	2	0	0	1	0	0	1	3	1	2	2	2	2	2	0	0	1	2	1	2	2	3	0
135	1	1	37.5	90	40	35	33.33333333	25	55.10204082	50	31	18	14	19	17	41	8	170	38	26	27	27	1	2	2	0	1	3	0	0	0	1	0	1	2	0	0	1	1	0	0	0	0	3	0	1	3	1	1
136	1	0	12.5	60	32	5	0	0	44.89795918	30	49	18.88888889	28	43	32	39	7	243.7078652	46	18	12	19	1	1	2	0	1	1	0	2	2	3	3	1	2	1	2	3	3	3	0	0	1	1	1	1	3	1	3
137	1	0	37.5	75	60	40	0	33.33333333	67.34693878	50	41	24	14	18	22	22.5	7.2	175.862069	50	33	20	22	2	1	0	0	1	1	0	1	0	1	1	1	1	2	2	2	2	1	0	0	1	2	1	0	0	1	1
138	1	0	37.5	80	24	5	0	0	55.10204082	40	60	30	13	35	32	43.41176471	13	254.8314607	47	29	17	21	1	1	1	1	2	2	0	1	1	2	1	3	1	2	0	2	3	2	3	3	0	0	0	0	1	1	2
139	1	1	25	35	28	15	0	0	20.40816327	10	59	35	24	41	33	50	12	287	57	30	12	23	1.088507687	2	1	1	2	3	3	1	2	1	3	2	0	3	1	2	3	2	1	0	2	2	1	2	1	2	2
140	0	0	62.5	95	52	60	33.33333333	25	100	65	21	11	10.31297761	18	14	21	8	122	35	45	27	37	1.170518099	0	0	0	1	0	0	0	0	1	0	1	1	1	0	1	1	1	0	0	0	0	0	0	0	0	0
141	1	0	37.5	53.63955515	40	10	0	0	44.89795918	70	51	18	9.362369027	27	28	30	11	202	48	30	16	18	1.14426921	1	2	1	2	1	0	2	1	1	3	3	1	2	0	2	2	2	2	3	0	2	1	2	1	2	1
142	0	0	62.5	90	61.0552856	56.59081009	0	100	67.34693878	70	25.6	14	8	22.69358324	10.28571429	21.375	6	127.7777778	37	31	22	27.77777778	0.480362575	0	0	2	-0.160429296	0	0	0	0	0	0	0	0	0	0	0	3	1	0	0	0	2	0	0	0	0	0
143	1	0	62.5	95	20	15	0	0	30.6122449	50	56.53333333	36	16	38	35	53	13	283.1460674	44	30	18	25	1	1	0	0	2	1	0	1	1	0	3	1	2	2	1	2	1	2	2	0	0	1	1	0	0	1	1
144	0	0	12.5	100	20	25	0	0	0	40	42	20	14	25	26	29	7	187	41	33	23	25	0	2	2	1	1	1	1	1	1	1	0	1	0	1	1	2	0	1	1	2	2	3	1	1	0	1	0
145	1	1	0	62.5	12	30	0	25	44.89795918	25.82814482	66.13333333	30	22	40	31	56	17	287.3863636	49	25	23	22	1	2	2	1	1	2	3	1	1	0.931968181	1	1	2	3	3	2	2.602414798	3	2	3	1	2	0	0	1	1	0
146	0	0	25	90	32	30	0	0	79.59183673	55	51	35	20	33	24	34	10	232	46	25	24	26	1	1	1	0	1	1	1	1	2	1	0	1	1	2	0	1	1	2	1	1	1	0	0	0	0	0	0
147	1	0	50	85	40	20	0	75	77.55102041	45	43	18	13.43199367	18	18	21	8	162	34	38	28	30	1	1	0	0	1	1	0	1	1	0	1	1	1	2	0	2	2	2	0	0	1	1	1	0	1	1	1
148	1	0	75	50.49245688	48	30	41.4585946	7.312280606	44.89795918	25	51	25	17	36	28	54	13	256	46	34	18	20	1	2	1	3	1	1	3	1	0	1	1	2	0	2	1	1	3	1	0	0	1	3	0	0	1	1	1
149	0	1	62.5	100	60	35	0	100	100	65	34	11	7	20	21	30	7	148	40	26	23	25	1	1	2	2	1	1	0	1	0	0	0	0	1	2	0	2	0	0	0	0	0	0	0	0	0	1	0
150	0	0	62.5	70	64	25	33.33333333	25	100	40	21	12	5.377430756	13	15	27	7	118	25	41	25	33	1	1	0	0	1	0	0	0	0	0	0	1	0	1	0	3	2	1	0	2	0	0	0	0	0	1	0
151	1	0	50	95	40	30	100	100	100	65	43	18	7	16	18	39	8	169	40	25	17	21	0	2	1	1	1	1	1	1	1	1	3	1	1	2	2	0	0	0	0	0	0	0	0	0	1	1	1
152	1	0	37.5	45	24	15	0	0	44.89795918	50	36	18	10	28	24	31	12	176	27	49	22	30	2	0	0	1	2	2	0	1	0	0	0	1	1	1	0	2	0	3	2	1	2	0	0	0	0	0	1
153	0	1	62.5	50	44	25	0	0	44.89795918	40	35	19	8	29	20	27	8	166	36	36	28	27	1	0	0	1	1	1	2	1	1	0	3	2	1	2	1	2	2	2	1	0	1	1	0	1	1	2	1
154	0	0	25	90	48	35	0	0	32.65306122	65	31	14	7	19	13	19	11	127	34	33	25	28	1	1	0	0	1	2	3	0	1	1	0	2	1	2	0	0	1	1	1	1	1	2	2	0	1	1	1
155	1	1	50	55	52	15	33.33333333	25	100	45	45	17	7	21	27	25	10	180	35	33	21	22	1	0	0	0	2	0	0	2	1	0	1	1	1	3	1	2	2	2	0	0	0	3	0	0	0	1	0
156	0	0	12.5	70	40	10	33.33333333	0	65.30612245	60	51	19	10	24	25	31	7	188	41	30	29	27	1	1	2	0	2	0	0	0	1	1	0	0	1	0	0	1	0	2	1	3	0	3	1	1	1	2	2
157	0	0	50	90	32	20	0	100	77.55102041	95	41	20	7	24	19	27	8	162	40	30	22	30	0	0	2	0	1	0	0	1	1	0	3	1	1	2	0	1	0	1	0	0	0	2	0	0	0	0	0
158	0	0	25	66.66666667	40	35	0	0	44.89795918	70	38.4	21	7.222291391	26	16	26	8	163.8202247	29	45	23	29	2	1	0	0	1	0	0	1	1	0	1	1	0	1	0	2	2	1	1	1	0	1	0.778255995	0.589290626	0.042035502	1.608233273	0.022631533
159	1	0	62.5	75	24	0	0	0	55.10204082	50	46	27	8	37	33	35	10	228	53	24	18	24	2	1	1	2	2	0	0	1	1	0	3	2	1	2	2	3	3	3	1	0	1	3	0	0	0	1	0
160	1	0	12.5	90	24	10	0	0	32.65306122	70	46.85714286	21.11111111	12	28.8	28	34.875	8	202.7710843	44	40	17	34	2	2	3	0	1	0	0	0	0	0	2	1	1	2	1	1	2	1	2	1	0	0	0	0	0	1	0
161	1	0	50	55	36	40	0	0	22.44897959	30	35	25	13	31	19	46	10	205	46	40	14	25	1	1	1	2	1	1	0	0	0	0	0	0	0	0	0	1	2	2	1	1	1	0	1	2	2	2	2
162	1	0	25	60	52	45	33.33333333	25	44.89795918	60	31	15	8	14	15	20	7	129	34	38	21	30	1	2	0	0.533456338	1	0.608583151	0	0	0	0	1	0	0	1	1	2	1	1	1	0	0	2.19392855	0	0	0	1	0
163	0	0	37.5	95	44	50	33.33333333	0	44.89795918	55	32	20	21	21	17	32	8	169	35	33	25	29	1	2	0	0	1	1	0	1	1	1	1	1	1	1	0	2	1	1	0	0	1	0	0	0	0	0	0
164	1	0	62.5	35	56	20	0	0	55.10204082	40	32	16	15	33	21	34	10.24017203	183	46	35	23	23.33333333	1	1	0	1	1	1	0	1	1	0	1	2	2	1	1	1	2	2	1	0	1	1	0	1	1	1	0
165	1	0	37.5	80	24	25	33.33333333	25	57.14285714	35	63	34	13	31	31	61	20	281	53.41179054	19.87017738	16	22	1	2	2	1	2	1	0	1	2	1	1	2	2	2	0	2	1	2	1.705297307	0	0	2	0	0	1	1	0
166	1	0	62.5	90	24	25	0	0	77.55102041	50	59	24	7	30	19	31	13	209	39	39	19	29	1	1	2	0	1	0	3	0	0	1	1	1	0	2	0	2	2	1	1	0	0	3	0	0	0	1	0
167	1	0	37.5	95	60	40	0	75	67.34693878	80	25	14	14.15937196	22	20	24	8.205042297	142	30	49	31	30	0	0	0	0	1	0	0	1	0	0	1	1	1	1	0	1	2	2	0	0	0	0	0	0	0	1	1
168	1	0	37.5	85	48	35	0	50	100	58.92429225	38	14	12	16	13	34	7	148	42	30	16	26	1	0	0	0	1	0	0	1	1	1	1	0	1	1	2	1	0	0	0	0	0	1	0	0	0	0	0
169	1	0	25	75	52	25	0	0	32.65306122	75	30	12	7	23	23	28	10	152	36	42	24	30	1	1	1	0	1	0	0	1	0	0	1	1	1	2	0	2	1	2	0	0	0	1	1	1	0	1	0
170	1	0	50	90	48	35	33.33333333	100	67.34693878	65	30	14	7	17	13	35	10	144	39	37	24	29	1	1	0	0	1	0	0	0	0	1	1	1	1	1	1	1	1	1	0	0	1	2	0	1	0	1	0
171	1	1	0	50	0	5	33.33333333	25	0	25	56	38	17	52	30	50	19.2	292.247191	52	25	15	25	0.594637406	2	0	2	0	3	3	1	0	0	3	1	2	2	0	2	1	2	3	3	3	1	1	0	0	1	0
172	0	1	50	70	24	15	0	0	32.65306122	65	37	27	11	30	31	20	8	188	36	43	28	30	0.819435519	0	0	0	1	0	0	0	0	1	0	1	0	1	0	2	2	2	2	0	1	1	0	0	0	1	0
173	0	1	25	55	24	25	0	0	32.65306122	25	54	22	19	24	22	30	8	208	41	24	15	27	1.80450479	1	2	0	1	0	0	0	1	1	1	3	1	2	0	1	3	1	1	0	1	1	1	2	0	1	0
174	1	0	0	65	8	5	0	0	22.44897959	15	71	28.88888889	13	48	38	64	17	317.5280899	53	32.4	19	25	1.855686649	3	2	3	1	0	3	2	3	1	1	1	1	2	1	2	3	3	3	3	1	2	1	2	2	1	1
175	1	0	62.5	95	48	60	33.33333333	75	89.79591837	70	20	15	10	15.27272727	14	18	6	111.2359551	28	41	22	33	0	0	0	0	1	0	0	0	0	0	0	0	0	1	0	0	1	1	0	0	0	1	0	0	0	1	0
176	1	0	62.5	100	52	50	0	25	67.34693878	55	26	14	7	23	10	21	7	128	32	36	23	29	1	0	1	1	1	1	0	0	0	1	1	1	0	0	0	0	2	0	0	0	0	2	0	0	0	1	0
177	1	0	62.5	100	52	70	0	100	100	65	41	24	12	19	17	34	6.764782499	180	45	37.09090909	21	24	1	2	2	0	1	1	1	1	1	0	1	0	1	3	2	1	2	1	2	0	1	1	1	0	0	1	1
178	1	0	12.5	75	16	10	0	0	32.65306122	65	39	27	7	26	23	22	16	186	35	34	18	30	2	1	0	0	1	0	0	1	1	0	1	2	1	2	0	2	3	3	1	3	0	0	0	0	0	1	0
179	1	0	75	50	88	65	100	75	44.89795918	70	28	13	7	22	16	24	7	135	35	32	17	33	1	0	0	0	1	0	0	0	0	0	0	0	1	2	2	1	0	0	0	0	0	0	0	0	0	0	0
180	1	0	25	85	20	5	33.33333333	0	44.89795918	10	45	34	16	36	30	22	8	229	44	29	24	21	1	1	1	0	1	2	3	1	2	1	1	2	2	2	0	1	2	2	0	0	3	2	0	0	0	1	0
181	1	0	62.5	60	56	25	66.66666667	50	100	65	27	11	7	18	16	18	7	118	34	37	23	30	0	0	0	0	1	0	0	0	0	0	0	1	1	1	0	1	1	1	0	0	0	1	0	0	0	0	0
182	1	0	37.5	65	28	10	0	0	44.89795918	35	39.46666667	21	7	30	19	20	8	160.7865169	35	30	20	29	1	0	0	0	1	0	0	0	1	0	0	1	1	1	0	1	1	2	2	1	1	0	1	0	1	1	0
183	1	0	50	40	36	35	-16.44807182	1.748892732	10.20408163	50	43	32	21	37	30	41	12	248	49	46	18	25	1	1	1	1	1	1	1	0	1	1	1	1	0	1	0	1	2	1	1	0	1	1	0	0	0	1	1
184	1	1	12.5	25	5	5	33.33333333	0	12.24489796	25	73.6	42	28	54	38	50.82352941	16	334.137931	42	30	12	26	1	2	3	2	3	0	0	1	0	3	2	1	1	3	0	1	3	2	3	0.325299049	2	0.703390546	3	3	2	3	1
185	1	0	50	66.66666667	48	45	0	50	46.93877551	40	31	20	12	26	13	24	8	153	39.05342582	35.69286655	22	28	1	1	0	0	1	1	0	1	1	1	0	1	1	1	1	1	1	1	1	1	1	2	0	2	1	1	1
186	1	0	100	60	76	55	100	100	67.34693878	90	26	12	8	17	16	31	10.04585165	136	41	28	23	26.24047465	0	1	0	0	0	0	0	0	0	0	3	1	0	0	1	1	0	1	0	0	0	0	0	0	0	0	0
187	1	0	25	20	16	15	0	0	67.34693878	10	57	39	29	37	26	39	8.592799891	265	48	35	22	26	1.20819591	1	3	0	1	1	3	1	2	0	1	3	1	2	0	1	3	1	0	0	2	1	2	1	0	1	1
188	1	0	62.5	100	60	50	0	100	100	75	34	17	15	15	12	20	7	139	32	45	31	36	1	1	0	0	1	0	0	1	0	0	0	1	1	0	0	1	1	1	0	0	1	0	0	0	0	1	0
189	1	0	62.5	100	40	35	0	0	55.10204082	65	34.93636103	17.90130987	8.001535669	23.97878251	14.60191139	23.84317751	6	149.2187074	38	45	19	32	0.697407734	0	0	0	1	0	0	1	1	0	1	0	1	2	0	1	1	1	0	0	0	0	0	0	0	1	0
190	0	0	62.5	65	44	20	33.33333333	50	57.14285714	25	42	17	4.252331465	21	22	38	12	184	44	34	17	21.11111111	1	1	2	2	2	2	3	2	1	1	1	1	1	2	0	2	2	2	0	0	1	2	0	0	1	1	1
191	1	1	50	95	32	25	0	0	57.14285714	75	35.2	18	7	23	27	29	15	184.0449438	48	21	16	20	1	2	2	1.050576365	2	0	0	1	1	1	0	1	1	2	3	2	0	0	1	0	0	0	1	2	1	1	0
192	0	0	62.5	85	48	35	0	0	67.34693878	45	39	14	12	22	31	39	10	181	34.90909091	31	25	30	1	1	1	0	1	0	0	1	0	1	0	1	1	1	1	2	0	1	0	2	0	2	0	1	0	1	0
193	1	0	50	95	52	45	33.33333333	25	77.55102041	45	40	20	8	23	16	28	8	171	42	44	19	21	1	1	0	0	1	1	0	1	2	1	1	0	1	0	0	0	1	1	2	0	1	0	1	1	0	1	1
194	1	0	37.5	80	28	20	0	0	32.65306122	25	55	38	23	41	32	53	13	293	51	19	15	21	2	2	1	1	1	3	2	1	1	1	2	2	2	3	0	2	2	2	1	0	1	2	0	1	1	0	0
195	1	0	100	100	88	75	100	100	100	60	17	11	7	12	8.766785847	19	6	100	33	39	25	25	0	0	0	0	0	0	0	0	1	0	0	0	0	0	0	0	0	1	0	0	0	1	0	0	0	0	0
196	1	0	75	100	52	40	0	100	100	73.88671421	27	16	11	16	28	34	13.40880615	162	39	45	14	29	1	0	0	0	1	1	0	1	0	0	1	1	1	2	0	1	2	2	0	0	0	0	1	0	1	1	0
197	1	0	62.5	90	32	35	0	0	100	75	32	22	11	16	11	18	8	142	37.09090909	37	19	32	1	1	1	0	1	0	0	0	0	0	1	0	0	1	0	2	3	1	1	0	0	2	0	1	0	1	0
198	1	0	50	100	28	35	0	100	89.79591837	75	32	18	8	15	21	25	8	144	43	29	24	19	1	0	0	1	1	1	0	1	1	0	0	0	0	1	0	2	0	0	0	1	0	0	-0.396478048	-0.453112257	0.545999232	1.336154059	1.289590535
199	1	0	37.5	90	60	55	0	25	67.34693878	30	46	25	18	29	22	59	17	242	46	30	26	23	1	0	0	0	0	0	0	0	1	0	0	0	1	1	0	1	0	1	1	0	0	0	0	0	1	1	1
200	1	0	62.5	85	68	60	33.33333333	100	100	90	25	15	10	14	19	22	6	128	43	27	22	20	1	0	0	0	1	0	0	0	0	0	0	0	0	1.126637398	0	1	1	1	0	-0.140675917	0	3	0	0	1	0	0
201	1	0	62.5	65	56	50	0	0	57.14285714	55	32	20	10	24	16	34	8	165	39	33	23	27	1	1	0	0	0	0	3	1	1	0	0	0	1	2	0	2	0	1	0	0	0	1	0	0	1	0	2
202	0	0	37.5	90	48	40	33.33333333	25	67.34693878	35	28	20	13	20	15	29	7	150	35	39	20	30	1	1	1	0	1	0	0	0	0	0	0	0	1	1	0	1	0	1	1	0	1	1	0	0	0	0	0
203	1	0	50	50	48	30	0	25	44.89795918	60	51	28	14.59598128	33	29	36	7	236	45	35	24	19	2	1	1	1	2	1	0	1	1	2	0	0	0	2	0	1	1	2	0	0	0	1	0.441800305	1.367254192	0.490610905	0.807343938	1.790879032
204	0	0	62.5	75	64	25	0	0	44.89795918	75	30	16	8	27	21	32	11	167	32	37	23	30	1	0	0	0	1	0	0	0	1	0	0	1	1	2	0	2	2	2	0	0	0	2	0	0	0	1	0
205	1	0	50	90	56	30	0	0	77.55102041	40	38	15	8	24	17	27	12	159	36	40	23	35	1	1	0	0	1	2	0	1	1	1	1	2	0	0	0	2	1	2	1	1	1	0	0	0	0	1	1
206	1	1	37.5	70	36	25	0	0	44.89795918	35	53	26	14	31	29	36	12	232	51	26	17	22	1	1	1	2	1	1	0	2	1	1	3	1	1	2	2	2	2	2	0	0	1	3	1	1	2	1	2
207	0	1	50	95	28	30	0	0	67.34693878	30	45	21.11111111	8	25	22	29.64705882	16	195.3409091	41	35	24	32	1	3	1	0	1	1	0	0	0	0	3	1	1	1	0	2	2	1	0	0	1	3	0	0	0	1	1
208	1	0	37.5	100	52	20	0	0	32.65306122	45	37	15	7	22	19	19	8	149	33	33	25	29	1	0	1	0	1	1	0	1	0	0	0	1	1	1	0	1	2	1	0	0	1	1	1	1	0	1	1
209	1	0	50	75	36	25	0	75	67.34693878	60	49	18	7	20	16	33	8	173	41	30	22	21	1	1	3	3	1	0	0	1	1	3	1	1	2	2	3	2	2	1	2	3	0	0	1	1	1	1	1
210	1	0	75	100	56	35	33.33333333	100	100	80	32	16	5.80924855	19	21	29.64705882	11	154.7191011	40	37	22	29	1	1	0	0	1	0	0	0	0	0	0	1	1	2	0	1	0	2	0	0	0	0	0	0	1	1	0
211	1	0	12.5	5	8	15	0	0	22.44897959	5	77	50	34	57	44	78	28	419	44	32	19	24	1	3	1	2	2	2	1	2	1	2	2	2	2	2	1	2	3	1	2	2	2	3	0	0	1	1	2
212	0	0	50	85	24	5	-21.5929048	-56.39751751	44.89795918	35	40	17	11	34	23	29	12	193	38	35	21	31	1	1	0	0	3	0	0	1	0	0	1	1	1	2	0	3	3	3	0	0	1	1	0	0	0	1	0
213	0	0	50	80	52	25	0	0	44.89795918	40	44	28	9.083367907	32	23	50	14	231.5730337	45	32	18	26	1	1	2	0	1	1	1	1	1	0	0	1	1	2	1	1	1	2	0	0	1	1	1	1	1	1	1
214	1	0	75	80	48	45	66.66666667	50	57.14285714	80	50	27	18	31	30	58	17	262	58	34	25	23	1	1	1	1	0	1	0	1	2	1	1	2	1	2	0	1	1	1	0	0	0	0	1	0	1	1	2
215	1	0	50	50	44	25	0	0	44.89795918	35	50	26	17	37	25	60	11	258	48	24	22	25	1	1	0	3	1	0	3	1	0	2	1	1	0	2	0	1	2	2	0	0	0	0	0	0	1	2	1
216	0	0	75	45	72	75	100	50	44.89795918	50	19	12	7	15	17	26	7	118	45	32	20	28	0	0	0	0	1	0	0	0	0	0	0	1	0	1	0	1	0	1	0	0	1	1	1	0	0	1	0
217	1	0	62.5	80	56	50	33.33333333	75	100	50	34	14	10.57352102	16	15	36	7	152	39	37	21	26	1	1	0	0	1	0	0	0	1	1	0	0	1	1	2	0	1	1	0	0	0	3	1	1	1	1	1
218	0	0	37.5	80	32	35	66.66666667	0	32.65306122	30	50	21	12	31	27	43	12	223	47	28	14	21.58390001	2	2	2	0	2	1	0	1	1	2	1	1	1	2	1	2	2	2	1	2	1	2	2	2	3	2	2
219	1	0	37.5	95	44	35	0	25	67.34693878	35	46	30	21	41	28	26	8	231	41	40	24	26	1	1	0	0	2	1	0	1	1	1	0	1	1	2	0	2	2	1	1	0	1	1	0	1	0	1	0
1	1	1	37.5	95	28	25	0	25	77.55102041	70	37.33333333	19	9.859257201	17	13	26	6	139.5505618	38	39	17	33	0.783316824	1	1	0	1	1	1	1	1	0	1	0	0	0	0	1	1	1	1	1	-0.002173961	0	0	0	0	0	0
2	1	1	25	85	12	30	0	0	55.10204082	60	59	34	16	31	21	41	12	242	46	26	15	15	1.284417986	2	2	2	3	2	3	1	1	1	0	1	2	2	1	2	2	2	1	1	0	0	1	2	1	1	1
3	1	0	87.5	90	48	30	0	0	77.55102041	60	46	13	10	22	25	22	6.921324773	169	44	37	26	29	0.641710488	1	2	2	2	1	0	1	0	0	1	1	0	1	0	2	2	2	1	0	1	3	0	0	0	1	0
4	1	0	25	85	28	15	0	0	55.10204082	75	51	16	11.01027138	25	24	26	6	185	38	38	26	25	2	1	1	0	1	2	3	1	2	0	1	3	1	2	0	2	3	2	2	2	0	2	0	0	0	0	0
5	1	0	100	95	60	50	100	100	79.59183673	50	29	12	8	22	14	25	6	136	47	40	14	20	0	0	0	2	1	1	0	1	0	1	1	1	0	0	1	0	2	1	0	0	0	0	0	0	1	1	1
6	1	0	25	95	32	10	0	100	79.59183673	60	46	20	7	20	32	33	6.834174582	191	48	37	22	18	1	1	1	3	2	0	0	1	2	1	2	1	1	1	2	2	0	2	0	0	0	2	0	1	3	1	2
7	1	0	50	100	32	20	0	100	77.55102041	55	58	34	10	31	26	45	10.57380432	242	47	35	19	22	1	2	2	2	2	2	1	1	3	2	2	1	1	2	1	2	1	2	1	1	1	0	0	0	0	0	0
8	0	0	50	100	44	55	0	100	89.79591837	95	26	17	12	23	15	31	10	160	54	42	20	19	0.417116303	0	0	0	1	1	1	0	0	0	0	1	0	0	0	0	2	0	0	0	1	0	2	1	2	1	1
9	0	0	44.04357152	97.92201016	36.15190507	29.52858053	56.6198223	56.16048126	94.73321395	69.0303738	40.91713186	18.92309966	7.461257952	19.03142151	21.15383163	29.735068	6.994512006	169.3967868	38.19406827	30.21823041	20.02083996	25.17588468	1	-0.11275716	0.545962555	0.386759356	1.13908907	-0.011248236	-0.487195263	0.909694754	-0.401921217	0.286647956	0.067417005	-0.323761524	0.7203853	0.394093545	0.197423251	0.539888079	0.738574485	0.661706164	0.165518131	-0.109700876	0.104327386	-0.337018426	0	1	0	1	0
10	1	0	25	35	32	5	0	0	100	80	48	20	10	22	34	33	8	211	43	27	16	26	2	1	2	1	1	3	0	1	0	0	1	1	2	2	0	3	2	3	1	0	0	3	1	0	0	1	1
11	0	1	37.5	100	36	25	0	100	89.79591837	40	47	20	7.832466379	17	22	41	11.39424047	189	43	24	21	21	1	1	1	1	2	1	0	1	2	1	1	1	1	2	0	2	1	1	1	0	0	2	1	1	1	1	1
12	1	1	37.5	45	40	30	33.33333333	25	44.89795918	35	45	25	21	37	23	45	8	223	42	32	20	27	0.650662262	1	0	0	1	0	3	1	2	3	1	1	1	2	1	1	2	2	1	1	2	3	1	0	0	1	0
13	1	0	50	75	52	45	0	0	44.89795918	50	33	20	13	28	19	38	9.554837088	184	50	46	17	28	1	1	0	0	1	1	0	0	0	1	1	1	0	1	0	1	2	1	1	0	1	0	0	0	1	1	0
14	1	0	25	80	32	25	0	100	100	60	52	15	7	13	25	42	11	196	38	44	20	26	1	1	0	1	2	0	0	1	0	0	1	1	1	2	0	1	2	0	0	0	0	0	0	0	0	0	0
15	1	1	0	25	12	5	0	0	10.20408163	10	53	29	35	23	34	44	6	244	49	20	14	20	2	2	1	3	1	1	0	1	2	1	1	0	3	2	0	3	2	2	3	3	0	0	1	1	1	1	1
16	1	0	25	70	36	15	0	0	44.89795918	54.17681754	36	21	8.669681376	33	22	30	13	190	47	38.18181818	21.66664195	27.5	2	1	-0.469117077	1	1	1	0.311674187	1	1.309467093	1	3	1	1	1	1	2	1	2	0	0	1	2	1	1	2	2	1
17	0	0	37.5	70	36	20	33.33333333	25	67.34693878	40	48	26	15	30	23	38	8.215567904	211	51	27.27272727	13	21	1.004768618	1	1	2	2	1	0	1	0	1	0	1	1	3	0	3	1	2	1	0	1	2	0	1	1	1	0
18	1	0	25	70	36	15	0	0	67.34693878	30	48	26.66666667	7	33.6	27	29.25	7	202.7710843	48	34	22	29	1.238048957	0	2	2	1	1	0	0	1	1	3	1	0	3	0	2	0.241830884	2	0	0	0	2	1	1	1	2	1
19	1	1	0	20	0	0	0	0	44.89795918	21.89293768	70	40	29	42	40	71	23	362	57	33	16	18	1.123095316	3	2	3	2	3	3	2	1	3	1	2	0	2	2	3	2	3	2	1	1	2	2	3	3	2	3
20	1	0	50	75	44	20	0	0	57.14285714	30	43	20	11	27	25	22	11	189	39	28	21	29	1.649503765	1	1	0	1	1	0	0	0	0	0	2	1	1	0	1	2	1	2	2	1	2	0	0	0	0	0
21	1	0	25	65	40	20	0	0	44.89795918	45	57	33	21	29	25	30	8	230	44	24	18	27	1.100351579	1	1	1	2	0	3	1	1	1	3	3	3	2	0	3	1	3	2	0.445222756	0	3	1	0	1	1	0
22	0	0	62.5	75	48	20	0	0	57.14285714	25	33	21	10	30	23	24	8	169	34	36	25	25	0.804616548	1	0	1	2	0	0	1	0	0	1	1	1	1	0	2	0	2	2	0	1	1	0	0	0	0	0
23	1	0	25	40	28	25	0	0	10.20408163	20	41	24	11	43	27	34	8	211	39	33	20	21	1	1	1	1	3	1	0	1	2	0	3	1	2	3	2	2	1	3	2	1	2	3	1	0	1	2	1
24	1	0	37.5	90	36	30	0	0	100	65	55	37	19	34	21	22	8	228	35	39	20	27	1	1	1	0	1	0	0	1	0	0	1	0	0	1	0	2	3	1	2	2	1	0	0	0	0	1	0
25	1	1	25	45	44	15	0	0	42.85714286	50	37	21	14	36	22	30	11	189	44	26	21	29	2	2	1	0	1	1	0	1	0	1	1	1	1	1	0	2	0	3	0	0	0	1	1	1	0	1	1
26	1	0	62.5	95	48	30	0	0	67.34693878	65	38	20	10	29	23	29	8	176	45	35	21	23	1	0	2	0	2	1	0	1	1	1	1	1	1	2	2	2	1	1	0	0	1	1	0	2	0	1	1
27	1	0	37.5	60	52	5	0	50	44.89795918	40	62	26	13	42	31	41	10	263	43	26	19	23	1	2	1	1	1	1	1	1	2	1	1	1	2	2	3	2	3	3	2	3	1	1	2	0	1	1	1
28	1	0	25	55	12	15	0	0	32.65306122	50	71	32	11	43	31	43	19	287	44	29	15	21	1	3	3	2	1	1	3	2	3	1	1	1	1	2	3	2	3	2	3	3	0	2.617408136	1	0	1	1	1
29	1	0	12.5	65	28	35	0	0	44.89795918	50	52	25.55555556	18	32	30	54	10	262.7586207	51	26	20	15	1	1.790877231	1.544906284	1.508532444	2.104616629	1.550763329	2.293059195	1.242078421	1.791543938	0.883590184	1.621589064	2.508596591	1.82824333	2.728976302	1.635576388	2.321597094	1.784418448	1.237614683	1.218844972	0.712366581	2.028120453	3.086316643	1	1	1	3	2
30	0	0	62.5	80	40	45	33.33333333	50	100	50	34	25	10	25	15	30	9.917602215	167	40	35	21	27	0.441193678	1	1	0	1	0	1	0	1	1	0	1	0	0	0	0	1	1	1	0	1	1	1	1	0	1	0
31	1	0	62.5	95	56	30	66.66666667	50	100	80	37	14	7	15	19	23	7.475431981	143	37	39	26	25	1	1	0	0	0	0	0	0	1	1	1	1	0	1	0	0	1	1	0	0	0	0	1	2	1	2	0
32	1	1	25	95	12	15	0	0	10.20408163	30	60	30	11	28	18	32	7.677961717	217	45	36	20	27	0.91356253	1	1	1	1	1	0	0	0	1	1	1	0	1	1	2	3	3	1	0	1	0	0	0	0	0	0
33	0	0	87.5	90	40	40	0	25	79.59183673	65	46	19	6.787909657	19	23	30	7.2	174.9438202	46	35	18	24	0.447352697	0	1	1	1	1	0	1	1	0	0	1	0	2	0	1	0	2	0	0	1	0	0	1	2	1	1
34	1	1	0	15	60	0	0	0	20.40816327	5	48	26	10	37	39	40	6	232	46	20	16	25	1.807874283	1	3	0	1	1	0	1	1	1	3	1	2	2	2	2	1	3	0	0	1	2	0	0	0	1	0
35	0	0	50	70	32	20	33.33333333	0	65.30612245	60	44	17	8	25	23	36	7	181	45	39	18	24	0.9511789	0	0	1	2	0	0	1	1	0	0	3	2	2	0	2	1	2	1	0	0	1	0	0	1	1	1
36	1	1	50	81.25	44	45	100	50	77.55102041	50	53	20	13	22.90909091	31	57.375	10	242.7906977	51	34	12.83333333	21	1	3	2	0	2	1	0	1	2	1	0	0	0	3	2	1	1	1	0	0	0.931396586	2	1	0	1	1	2
37	1	1	62.5	100	36	45	66.66666667	74.28020179	75.51020408	60	44.8	15	12	18	17	35	9.720787348	170.8988764	49	29	24	23	1	1	0	0	2	2	0	1	1	0	1	1	1	0	0	1	2	1	0	0	0	2	0	0	0	0	0
38	1	0	12.5	55	36	25	0	0	20.40816327	50	68	33	29	44	32	59	8	310	49	38	18	22	2	1	1	1	1	1	1	1	1	1	1	3	0	2	3	2	1	2	0	0	1	2	2	1	1	1	2
39	0	0	0	35	12	5	0	0	0	70	55	45	29	45	29	36	23	289	41	25	23	24	1	1	2	1	2	0	0	1	1	0	1	1	2	2	0	2	1	1	1	0	0	0	0	0	2	1	1
40	1	0	25	65	16	10	33.33333333	0	67.34693878	50	59.9577036	27.79232719	14.79373178	27.33175219	28.04387184	50.48360725	7.5	241.8319967	52	35	17	21	1	1	1	2	2	1	3	1	3	1	1	1	1	1	0	2	1	2	2	2	0	2	1	3	3	2	1
41	1	0	50	85	52	50	0	50	87.75510204	80	45	13	20	20	24	55	11	218	48	33	16	21	1.28824214	2	2	0	1	2	0	1	1	1	2	2	1	1	3	2	2	1	0	0	0	0	2	2	1	2	2
42	0	0.378896507	62.5	80	68	50	0	75	77.55102041	40	44	17	11	23	22	50	21	212	44	27	24	25	0.646376868	0	0	1	2	0	0	1	1	1	3	1	2	1	0	2	1	1	0	0	1	0	0	0	0	1	0
43	0	0	25	100	32	5	33.33333333	100	100	65	56	17	8	15	32	48	12	214	49	31	18	23	0	1	2	1	1	1	1	1	2	1	1	1	1	2	0	1	1	1	1	0	0	1	1	1	1	1	2
44	0	1	50	95	64	65	100	100	79.59183673	60	28	17	8	12	10	28	8	137.5280899	38	32	27	28	1	1	0	0	0	0	0	1	0	0	1	0	0	0	0	0	0	0	0	1	0	0	0.856413381	0.121932793	-0.199007683	0.095451647	0.272163574
45	0	0	12.5	80	28	30	33.33333333	25	55.10204082	70	62	22	16	25	27	55	17	251	40	23	21	22	0.847253954	1	2	0	2	1	0	1	0	2	3	3	1	2	3	2	1	1	2	3	0	3	1	1	0	1	0
46	0	0	37.5	40	28	45	0	0	44.89795918	35	55	40	19	37	29	55	11.46707167	275	44	26	17	23	1	1	1	2	2	1	3	1	2	2	3	2	1	2	1	2	2	2	2	3	2	2	2	2	2	3	2
47	0	0	50	85	56	45	0	0	67.34693878	45	40	26	10	31	21	25	11	185	38	34	19	29	1	1	0	0	1	0	0	1	0	1	1	1	1	1	0	1	1	1	0	0	1	0	0	0	0	1	0
48	0	0	25	100	32	35	0	0	67.34693878	65	35	23	17	29	26	36	9.920134598	200	35	33	24	28	2	1	0	0	2	2	0	1	1	0	0	1	2	2	0	2	2	1	0	1	1	2	0	0	0	0	1
49	1	1	62.5	55.55555556	56	20	66.66666667	50	100	60	45	16	20	17	27	42.35294118	8	194.1573034	43	22	20	25	1	1	2	2	2	0	0	0	0	1	3	1	1	2	0	2	2	2	1	0	0	3	1	2	0	2	0
50	1	0	62.5	35	36	15	0	0	44.89795918	40	42	20	10	23	19	28	8	172	45	29	16	24	1.371830532	1	2	1	1	3	0	0	3	1	1	1	0	1	0	2	1	1	0	2	0	1	1	0	1	1	1
51	0	0	50	35	40	25	0	0	100	40	42	22	14	30	22	45	9.362307712	214	38	42	22	22	1.589775184	1	3	2	1	1	0.488948584	1	1	0	3	1	1	1	0	3	3	2	0	0	1	1	0	0	0	1	0
52	1	0	37.5	95	28	35	31.74619063	80.34653336	89.79591837	75	40	18	13	15	25	26	8	166	44	29	21	21.11111111	1	3	2	2	2	1	0	1	1	1	3	1	1	2	0	2	3	1	1	2	0	3	1	0	0	0	0
53	1	0	50	40	64	40	0	0	32.65306122	35	50	19	8	21	21	53	10.43331939	209	40	35	24	25	0.998649298	0	0	0	1	1	1	0	1	0	1	1	2	2	1	2	2	1	1	0	2	3	0	0	0	1	0
54	1	0	62.5	100	48	50	33.33333333	75	67.34693878	60	34	16	10.08600206	25	19	22	8	155	39	27	23	29	0	1	2	0	1	0	0	1	1	0	1	1	0	1	0	1	3	1	0	0	1	2	1	0	0	1	1
55	0	1	25	80	56	30	0	0	32.65306122	35	55	16	10	34	30	38	11	228	47	33	16	19	2	1	1	1	2	2	1	1	2	1	0	1	0	2	0	2	2	2	0	0	1	1	1	1	1	2	1
56	0	0	75	60	24	20	33.33333333	25	69.3877551	65	58	23	7	28	23	32	15	202	39	35	18	23	1	2	3	1	2	0	0	2	1	2	1	1	0	1	0	0	0	2	0	0	0	1	0.999104807	2.935807208	2.062220601	1.625205627	0.538584012
57	0	0	50	60	48	40	0	0	100	55	26	22	13	24	12	28	7	145	36	26	23	31	0	0	0	0	1	1	0	0	0	1	0	1	0	1	1	1	0	2	1	1	1	0	0	0	0	1	1
58	0	0	25	100	24	40	0	100	100	45	49	21	19	22	27	47	13	217	47	28	18	23	1.037828333	1	1	1	1	1	0	1	1	1	1	1	2	2	0	2	0	1	0	0	0	0	0	0	1	1	0
59	1	1	50	65	72	50	33.33333333	50	55.10204082	30	25	10	11	24	17	28	7	139	44	41	22	26	0.674648464	0	0	0	0.724385785	1	0	0	2	0	3	3	1	1	1	1	0	0	0	0	2	2	0	0	0	0	0
60	1	0	62.5	50	20	15	0	0	67.34693878	30	53	27	14	39	24	45	17	253	49	24	17	20	0.944188602	2	1	1	2	2	1	3	1	1	2	2	1	2	3	2	2	2	0	0	1	2	1.745925625	1.671541315	1.881523016	1.921991691	2.428126569
61	1	0	87.5	95	48	35	33.33333333	100	67.34693878	37.5	29	21	9.571750597	25	14	21	7	148	37	34	24	30	0	0	0	0	2	0	0	1	0	0	1	1	0	2	1	1	1	1	0	0	1	0	0	2	0	2	0
62	1	1	50	65	44	30	0	0	57.14285714	55	49	20	12	23	25	24	12.52265754	187	33	38	20	26	1.711214437	0	0	2	1	1	3	1	2	2	3	0	1	2	0	1	1	1	1	2	0	1	1	2	1	2	1
63	0	0	25	100	44	30	0	100	44.89795918	30	40	25	8	24	17	24	8	167	38	33	24	23	0.250619083	0	0	0	1	0	0	1	1	0	0	1	1	1	1	2	1	2	2	2	2	0	0	0	0	1	0
64	0	0	50	90	52	15	33.33333333	0	100	45	31	20	7	17	19	21	6	141	35	37	25	31	0.698818378	0	0	0	1	0	0	0	0	0	0	0	1	1	0	2	1	1	0	0	1	2	1	1	0	2	0
65	1	0	50	90	16	35	0	50	44.89795918	70	42	26	16	26	14	37	6	192	38	50	26	35	1	1	0	0	1	1	0	0	0	0	0	3	3	0	0	0	3	1	0	0	0	0	2	0	1	1	3
66	1	0	37.5	70	40	15	0	0	87.75510204	60	28	13	16	20	16	35	6	157	41	42	25.20038759	26	0.721226483	1	0	0	0	0	0	1	0	0	1	1	2	2	0	1	3	2	1	0	0	2	1	0	0	1	1
67	0	0	25	95	56	50	66.66666667	50	100	95	33	12	8	14	20	34	7	151	36	35	19	32	1.638358148	1	1	0	1	0	0	0	0	1	0	3	1	1	0	2	1	1	0	0	0	1	0	0	0	0	1
68	0	1	25	75	32	20	0	0	55.10204082	20	37	16	15	24	21	34	8	173	51	21	14	21	1	1	2	1	2	2	0	1	1	1	1	1	1	2	0	2	0	2	0	0	1	1	0	0	1	2	1
69	1	0	37.5	85	36	30	0	0	67.34693878	55	46	27	20	33.81818182	26	48	14	245.7303371	43	29	17	26	1	1	1	1	1	1	1	1	1	1	1	1	1	1	1	1	2	1	0	0	1	2	0	0	0	1	1
70	0	0	62.5	70	44	30	33.33333333	0	67.34693878	30.88578451	43.73333333	24.44444444	10	28	23	29.64705882	7	186.2068966	47	31	19	25	0.593850227	0	0	1	1	0	0	1	1	1	0	1	0	2	0	2	2	1	0	0	0	2	0	0	1	1	1
71	1	0	37.5	65	28	10	0	0	55.10204082	45	54	31	22	34	33	49	12.95571214	265	48	28	17	23	1.114485054	1	2	0	2	1	0	1	1	1	1	3	1	2	0.29660339	2	1	2	0	0	0	3	1	1	0	1	1
72	1	0	75	90	44	40	100	100	89.79591837	75	42.66666667	15	7	23	22.5	43	13	190.2272727	44	31	18	25	0.304035356	0	2	0	0	1	0	1	1	1	0	0	1	2	0	0	2	0	0	0	0	0	0	0	1	0	1
73	0	0	62.5	100	64	60	33.33333333	100	100	85	24	13	7	17	16	35	7	133	41	34	22	29	0.646684209	0	0	0	1	0	0	0	0	0	0	0	0	1	0	0	1	1	0	0	0	0	0	0	0	1	0
74	0	0	37.5	100	28	25	66.66666667	100	44.89795918	65	48	19	12.83333333	22	24	45	8.428317143	205.2808989	45	24	18	19	0	2	2	2	1.461302914	2	0	1	3	1	1	0	1.091369879	0	3	2	3	1	0	0	0	1	2	3	2	2	1
75	0	0	50	80	32	25	0	75	100	40	57	27	6.983849259	26	28	50	12.4504957	234	39	38	22	25	1	2	2	0	1	1	0	1	1	1	2	0	1	2	2	2	3	1	1	2	0	2	1	0	0	1	1
76	1	1	62.5	95	44	46.66666667	0	100	100	85	36	27	7.707966334	20	24	27	7	170.8988764	45	27	16	22	1	1	0	0	1	0	0	1	0	0	1	0	1	2	0	1	1	1	0	0	0	1	0	1	1	1	1
77	1	0	37.5	75	36	25	0	0	44.89795918	59.47640921	35	26	15	29	24	34	11	194.1573034	45	30	15	22	1	1	1	0	1	1	0	1	0	0	3	1	1	3	0	2	1	1	0	0	0	2	0	0	0	1	1
78	1	0	25	100	32	30	0	100	100	50	44	22	17	20	25	41	12.44261733	205	49	43	20	17	1	2	2	2	1	1	0	2	2	0	1	1	0	1	1	2	1	1	0	0	0	1	0	0	0	0	0
79	1	0	62.5	100	48	35	0	25	87.75510204	60	27	17	7	17	21	24	7	139	41	35	23	24	0.891605996	0	0	0	1	0	0	0	0	1	0	1	1	1	1	2	0	1	0	0	1	2	0	0	0	0	0
80	1	0	62.5	85	40	35	0	50	67.34693878	35	42	21.11111111	10	22	19	37.125	7.2	183.1395349	45	26	19	22	1.043132387	1	2	1	2	1	-0.11163134	1	1	1	1	1	2	2	0	2	2	1	1	0	1	1	0	1	1	1	0
81	1	0	75	90	40	40	35.34872951	76.78397304	100	70	42	24	14	24	19	35	8	184	50	22	21	25	0.254598055	0	0	0	1	1	0	0	0	0	1	1	1	1	1	1	0	1	0	0	1	2	0	0	0	1	1
82	1	0	37.5	80	36	35	0	0	67.34693878	50	50	22	7	36	26	35	14	217	52	35	20	23	0.277215013	1	1	1	1	1	0	1	3	1	1	1	1	2	0	1	1	1	1	1	1	3	1	1	1	1	1
83	1	0	62.5	90	64	55	0	0	77.55102041	55	29	17	8	17	18	26	7	138	41	44	24	30	0.316935863	0	0	0	1	0	0	1	0	0	1	1	0	2	0	1	0	1	0	0	1	2	0	0	0	0	0
84	1	0	62.5	85	64	60	0	50	57.14285714	65	31	19	13	22	21	33	8	167	41	47	21	27	0	0	0	1	1	1	0	1	1	0	0	1	0	1	0	1	1	1	1	2	1	1	0.959823396	0.856243756	0.765232123	1.071162996	0.282933642
85	0	0	0	75	48	30	0	25	100	30	46	14	8	24	16	35	6	173	33	25	22	30	1	0	2	0	1	0	0	1	0	0	3	3	2	0	0	2	1	1	0	0	0	3	0	0	0	1	0
86	0	0	62.5	90	60	55	66.66666667	75	77.55102041	65	26	14	7	15	16	39	8.97739705	146	36	35	23	29	0	1	0	0	1	0	0	0	1	0	1	1	0	2	0	0	1	0	0	0	0	0	1	0	0	1	0
87	1	0	62.5	55	52	50	0	0	44.89795918	45	45	29	15	44	25	41	11.90409288	243	49	27	20	25	1	1	1	1	1	1	0	1	1	1	3	1	1	1	2	1	3	1	0	0	0	1	0	0	1	1	0
88	1	0	75	90	32	25	0	0	89.79591837	80	45	19	9.020610628	17	29	20	10	168	38	41	22	27	1	2	2	0	2	1	0	1	1	1	1	1	1	3	0	2	2	1	2	1	0	3	0	0	0	0	0
89	1	0	50	75	68	25	33.33333333	25	100	45	30	12	8	18	18	29	8.808871231	145	42	25	27	27	1	0	0	0	1	1	0	0	0	0	0	0	1	0	2	2	1	2	1	0	0	1	0	1	0	1	1
90	1	0	62.5	100	52	40	66.66666667	100	89.79591837	40	48	22	11	23	31	33	10	202	51	32	14	18	0.505885488	1	1	1	1	1	0	1	2	0	0	3	1	2	2	0	0	2	-0.122974994	0	1	1	0	0	1	0	1
91	0	0	37.5	70	36	20	33.33333333	25	44.89795918	55	41	13	7	21	22.5	27	10.34073329	160.5681818	36	28	20.24353543	26	2	0	1	0	1	1	3	1	1	1	1	3	0	2	0	2	2	3	1	1	0	1	0	1	0	1	0
92	1	0	50	100	24	25	20.42416319	100	100	73.30672679	42.28571429	24	10	19.63636364	23	32.4	7.2	189	45.6546271	32.57558717	17.47975806	22.8118352	0	2	1	1	2	0	0	1	0	-0.210971083	1	1	1	2	0	2	3	1	1	0	0.435410389	2	0	0	0	0	0
93	1	1	37.5	100	36	5	0	100	100	90	52	25	22	13	38	49	15	253	53	18	25	24	1	1	2	2	3	1	0	0	0	1	1	2	3	1	0	2	3	2	0	0	0	1	1	2	0	2	2
94	1	1	37.5	65	0	0	0	0	44.89795918	25	75	27	16	36	36	53	13	286	57	26	8	16	1	2	2	3	3	2	1	3	1	2	2	2	2	3	3	2	1	2	1	0	0	3	2	2	3	1	1
95	0	1	37.5	70	32	10	0	0	44.89795918	35	64	42	21	50.18181818	36	72	27	347.8651685	56	26	15	23	1	2	2	2	2	2	3	1	1	1	0	2	2	3	0	2	3	2	0	0	1	0	1	2	1	3	2
96	0	0	50	100	48	45	0	100	100	75	29	24	10	22	23	29	13	166.8539326	39	32	25	31	1	0	1	0	1	0	0	0	1	0	0	1	2	2	0	1	0	2	0	0	0	1	1	0	1	1	0
97	0	0	25	45	28	25	0	0	55.10204082	30	62	37	13	37	35	53	26	302	53	25	15	20	1	1	2	2	1	1	2	2	2	1	3	2	1	2	2	2	3	1	2	0	2	1	-0.122501913	0.112703309	0.382534643	-0.026553077	0.557291226
98	0	0	25	50	20	10	0	0	22.44897959	25	39	28	10	30	28	29	12	200	46	25	14	22	1	0	2	2	2	2	3	1	3	1	1	1	2	3	0	2	3	3	1	0	1	1	0	2	2	1	0
99	0	0	62.5	85	56	65	100	0	57.14285714	60	24	16	7	16	11	22	6	123	39	46	30	29	0	0	0	0	0	0	0	1	1	0	0	0	0	0	1	0	0	0	0	0	0	0	0	0	0	0	0
100	0	0	75	100	48	35	66.66666667	100	100	85	26	10	7	12	13	20	7	107	31	29	24	27	1	0	0	0	1	0	0	1	1	0	0	1	0	2	0	1	0	0	0	0	0	1	0	0	0	1	0
101	1	1	12.5	40	0	0	0	0	67.34693878	45	61	37	27	37	32	50.625	11	280.4651163	44	24	13	27	2	2	2	0	3	0	0	0	0	0	1	2	2	3	1	2	2.108973323	2	1.067848411	0	0	0	1	0	0	3	0
102	1	0	25	95	24	10	0	0	44.89795918	80	61	23	9.752954019	29	36	50	22	260	42	36	26	19	2	2	0	1	1	3	3	1	1	0	2	1	1	3	1	2	2	2	0	0	1	2	1	1	1	1	1
103	0	0	25	100	36	35	100	100	100	65	48	20	7	21	17	41	8	187	41	18	15	24	1	1	3	1	2	0	3	1	0	2	1	0	3	2	0	2	1	1	0	0	0	2	0	0	0	1	0
104	0	0	87.5	100	76	75	100	100	100	55	18	12	7	14	10	21	6	101	36	40	25	30	0.151119001	0	0	0	0	0	0	0	0	0	0	0	1	0	0	0	0	0	0	0	0	1	0	0	0	0	0
105	1	0	37.5	100	48	40	0	100	89.79591837	70	42	19	8	18	15	35	8.588844619	166	48	39	26	27	0	0	0	0	0	0	0	1	0	0	0	0	0	0	0	0	0	0	0	0	0	0	0	0	1	0	1
106	1	0	25	100	56	35	0	100	89.79591837	70	42	13	7	16	17	24	7	143	39	27	26	23	0.560940453	1	2	2	1	1	0	1	1	1	3	1	1	2	2	2	1	0	1	0	0	3	0	0	0	0	0
107	1	0	75	80	56	65	100	100	77.55102041	60	26	18	13.38635993	23	11	24	7	139	36	29	25	31	-0.209515639	1	0	0	1	0	0	0	1	1	1	0	0	0	1	1	1	1	0	0	1	1	1	0	1	1	1
108	1	0	62.5	90	60	55	66.66666667	75	100	65	29	15	7	14	20	24	6	132.4719101	36	40.36363636	22	27	0.919232693	0	0	1	1	1	0	1	0	0	1	0	0	1	0	0	1	1	0	0	0	0	0	0	1	1	1
109	1	0	25	40	28	35	0	0	44.89795918	40	34	21	12	30	23	30	7	174.9438202	27	39	26	30	1	1	0	0	1	1	0	1	0	0	1	1	1	2	0	2	1	2	1	2	0	3	0	0	0	0	0
110	1	0	25	85	32	20	0	75	100	35	34	20	13	14	29	38	8	172	51	37	14	23	1	1	0	1	1	0	0	1	2	0	1	1	0	2	0	2	0	1	0	0	0	1	0	0	0	1	0
111	1	1	50	50	60	25	66.66666667	50	67.34693878	55	24	16	7	24	25	33	8	151	32	28	24	36.15930581	1	1	0	0	1	0	0	0	1	1	3	1	1	1	0	2	0	1	0	0	0	3	2	2	0	2	0
112	1	0	75	90	48	25	66.66666667	50	100	75	37	23	8	20	15	31	7	167	43	30	22	23	0	1	2	1	1	0	0	1	2	0	0	0	0	1	0	1	2	1	0	0	1	0	1	2	0	2	0
113	0	0	37.5	85	48	40	66.66666667	25	44.89795918	75	31	18	13.15784783	28	17	31	6	158	55	18	17	24	1	0	2	0	1	0	0	2	0	0	0	0	0	2	0	1	1	1	0	0	0	1	1	3	1	1	0
114	1	0	62.5	80	52	50	0	75	100	50	35	19	10	17	19	42	11.92985064	176	51	41	16	21	0	1	1	0	0	2	0	1	2	1	0	1	0	2	3	0	1	1	1	0	1	0	1	0	1	0	2
115	1	0	62.5	100	20	15	20.277796	100	89.79591837	55	44	15	14	20	24	68	11	225	46	31	22	22	1	0	1	2	2	0	0	1	3	1	1	1	2	2	3	2	2	2	1	1	0	2	1	0	1	0	0
116	0	0	75	100	80	70	100	100	100	50	23	12	7	12	7.311728337	24	7	114	31	30	26	29	0	0	2	1	0	0	0	0	0	1	0	0	0	0	0	0	3	1	0	0	0	1	0	0	0	0	0
117	0	0	62.5	65	36	40	0	0	44.89795918	70	42	29	16	32	31	40	8	230	43	41	18	21	0.884197024	3	2	1	2	3	2	2	3	1	0	2	2	3	2	2	3	2	0	0	1	2	0	0	1	1	1
118	0	0	37.5	95	36	30	0	0	67.34693878	40	46	28	7	30	19	29	7	199	43	34	24	23	1	0	0	2	1	2	1	1	1	1	1	1	0	1	2	2	2	0	0	0	2	1	0	0	0	1	0
119	1	1	37.5	50	48	5	0	50	32.65306122	50	58	23	7	38	27	30	11	220	40	34	18	25	0.636823416	1	1	0	1	2	3	1	1	0	1	0	1	2	1	1	1	2	0	0	1	3	0	0	1	1	1
120	0	0	37.5	100	24	35	0	0	100	55	51	26	12	21	30	52	10	232	53	22	14	21	1.146639099	2	3	2	2	1	0	1	2	2	0	0	2	2	0	3	1	1	2	0	0	1	1	1	1	1	0
121	0	0	62.5	90	20	5	0	0	89.79591837	35	55	28	10	17	28	32	10	203	50	22	17	24	1.355198137	2	1	1	1	1	0	1	1	0	0	1	1	2	0	2	0	2	0	0	1	0	0	0	0	1	1
122	1	0	50	90	32	15	66.66666667	50	79.59183673	50	55	33	10	27	29	36	11	233	46	27	19	22	0	1	2	1	2	1	0	1	1	1	3	1	1	2	0.781258384	1	0.129484895	2	1	0	0	1.251676253	0	0	0	0	0
123	1	0	37.5	100	44	13.33333333	0	100	100	70	43	19	7.342103489	19.63636364	26	26	16	177.9775281	39	29	23.13779623	23.75	1	0	1	1	1	1	0	1	1	0	0.994328771	1	2	1	0.729837748	2	0	3	2	0	0	0	0	1	0	1	1
124	1	0	50	92.26178406	36	40	0	100	67.34693878	50	36.26666667	26	16	23	27	40.23529412	10	202.5	48	31.63636364	25	25	0.583666352	1	1	1	1	1	0	1	2	1	1	1	1	2	2	2	3	1	0	0	1	1	0	0	1	1	0
125	1	0	62.5	65	24	20	0	0	44.89795918	25	58	35	20	46	25	28	16	259	39	31	18	23	0.687463255	2	2	1.311147101	1	1	3	1	1	0	1	1	0	0	1	2	3	2	0	0	2	2	0	0	1	1	1
126	1	0	25	80	44	30	0	0	22.44897959	45	59.73333333	38	18	39	31	58	12	289.2134831	47	36	19	27	1	1	1	0	1	1	2	1	0	0	1	1	1	2	0	1	2	1	0	0	1	0	1	1	0	1	1
127	0	1	12.5	100	36	5	0	25	100	60	39	16	8	24	28	30	8	181	39	28	25	28	1	0	0	0	2	0	0	1	0	0	3	1	1	0	0	3	2	3	1	0	0	1	1	0	0	2	0
128	0	0	87.5	95	64	70	66.66666667	100	100	70	22	10	7	12	16	24	6	110	37	38	21	28	0	0	0	1	0	0	0	1	1	0	0	0	0	1	0	2	0	1	0	0	0	0	0	0	0	0	0
129	1	1	25	33.33333333	16	20	0	0	42.85714286	20	80	46	28	52	42	83	22	397	52	27	12	14	1	3	3	3	3	1	3	3	3	3	2	2	2	2	0	3	3	3	2	1	3	3	0	0	3	1	0
130	0	0	100	100	40	25	33.33333333	100	100	95	50	22	7	16	21	21	10	165	39	30	21	29	0.885125935	2	2	0	2	1	0	0	1	1	1	1	0	2	0	2	2	2	1	0	0	0	0	0	0	0	0
131	0	0	75	90	60	55	100	100	77.55102041	60	25	13	8	17	17	23	6	127	41	30	24	24	0	0	0	1	0	0	0	1	1	0	0	0	0	2	0	2	0	0	0	0	1	1	0	2	1	0	0
132	0	0	100	95	76	80	100	100	100	70	22	10	8	12	11	20	6	103	29	45	25	35	0	0	0	0	1	0	0	0	0	0	0	0	0	0	0	0	0	0	0	0	0	0	0	0	0	1	0
133	1	0	50	65	36	10	100	75	57.14285714	50	44	18	7	34	16	28	7	182	43	32	26	27	0.712822834	1	0	0	1	2	0	0	0	1	2	0	0	0	1	1	2	2	0	0	1	1	0	0	0	1	1
134	0	1	62.5	95	40	5	0	0	67.34693878	35	41	10	8	18	27	26	8	156	31	23	26	28	1	0	3	0	2	0	0	1	0	0	1	3	1	2	2	2	2	2	0	0	1	2	1	2	2	3	0
135	1	1	37.5	90	40	35	33.33333333	25	55.10204082	50	31	18	14	19	17	41	8	170	38	26	27	27	1	2	2	0	1	3	0	0	0	1	0	1	2	0	0	1	1	0	0	0	0	3	0	1	3	1	1
136	1	0	12.5	60	32	5	0	0	44.89795918	30	49	18.88888889	28	43	32	39	7	243.7078652	46	18	12	19	1	1	2	0	1	1	0	2	2	3	3	1	2	1	2	3	3	3	0	0	1	1	1	1	3	1	3
137	1	0	37.5	75	60	40	0	33.33333333	67.34693878	50	41	24	14	18	22	22.5	7.2	175.862069	50	33	20	22	2	1	0	0	1	1	0	1	0	1	1	1	1	2	2	2	2	1	0	0	1	2	1	0	0	1	1
138	1	0	37.5	80	24	5	0	0	55.10204082	40	60	30	13	35	32	43.41176471	13	254.8314607	47	29	17	21	1	1	1	1	2	2	0	1	1	2	1	3	1	2	0	2	3	2	3	3	0	0	0	0	1	1	2
139	1	1	25	35	28	15	0	0	20.40816327	10	59	35	24	41	33	50	12	287	57	30	12	23	1.316522269	2	1	1	2	3	3	1	2	1	3	2	0	3	1	2	3	2	1	0	2	2	1	2	1	2	2
140	0	0	62.5	95	52	60	33.33333333	25	100	65	21	11	9.278493331	18	14	21	8	122	35	45	27	37	0.972622834	0	0	0	1	0	0	0	0	1	0	1	1	1	0	1	1	1	0	0	0	0	0	0	0	0	0
141	1	0	37.5	56.24830696	40	10	0	0	44.89795918	70	51	18	9.691969308	27	28	30	11	202	48	30	16	18	0.937321526	1	2	1	2	1	0	2	1	1	3	3	1	2	0	2	2	2	2	3	0	2	1	2	1	2	1
142	0	0	62.5	90	65.94016847	60.33309223	0	100	67.34693878	70	25.6	14	8	22.42604279	10.28571429	21.375	6	127.7777778	37	31	22	27.77777778	0.711777899	0	0	2	0.36382104	0	0	0	0	0	0	0	0	0	0	0	3	1	0	0	0	2	0	0	0	0	0
143	1	0	62.5	95	20	15	0	0	30.6122449	50	56.53333333	36	16	38	35	53	13	283.1460674	44	30	18	25	1	1	0	0	2	1	0	1	1	0	3	1	2	2	1	2	1	2	2	0	0	1	1	0	0	1	1
144	0	0	12.5	100	20	25	0	0	0	40	42	20	14	25	26	29	7	187	41	33	23	25	0	2	2	1	1	1	1	1	1	1	0	1	0	1	1	2	0	1	1	2	2	3	1	1	0	1	0
145	1	1	0	62.5	12	30	0	25	44.89795918	27.65575143	66.13333333	30	22	40	31	56	17	287.3863636	49	25	23	22	1	2	2	1	1	2	3	1	1	1.256802111	1	1	2	3	3	2	2.355714453	3	2	3	1	2	0	0	1	1	0
146	0	0	25	90	32	30	0	0	79.59183673	55	51	35	20	33	24	34	10	232	46	25	24	26	1	1	1	0	1	1	1	1	2	1	0	1	1	2	0	1	1	2	1	1	1	0	0	0	0	0	0
147	1	0	50	85	40	20	0	75	77.55102041	45	43	18	11.55048994	18	18	21	8	162	34	38	28	30	1	1	0	0	1	1	0	1	1	0	1	1	1	2	0	2	2	2	0	0	1	1	1	0	1	1	1
148	1	0	75	48.47358745	48	30	34.59963738	-5.229433361	44.89795918	25	51	25	17	36	28	54	13	256	46	34	18	20	1	2	1	3	1	1	3	1	0	1	1	2	0	2	1	1	3	1	0	0	1	3	0	0	1	1	1
149	0	1	62.5	100	60	35	0	100	100	65	34	11	7	20	21	30	7	148	40	26	23	25	1	1	2	2	1	1	0	1	0	0	0	0	1	2	0	2	0	0	0	0	0	0	0	0	0	1	0
150	0	0	62.5	70	64	25	33.33333333	25	100	40	21	12	5.468621069	13	15	27	7	118	25	41	25	33	1	1	0	0	1	0	0	0	0	0	0	1	0	1	0	3	2	1	0	2	0	0	0	0	0	1	0
151	1	0	50	95	40	30	100	100	100	65	43	18	7	16	18	39	8	169	40	25	17	21	0	2	1	1	1	1	1	1	1	1	3	1	1	2	2	0	0	0	0	0	0	0	0	0	1	1	1
152	1	0	37.5	45	24	15	0	0	44.89795918	50	36	18	10	28	24	31	12	176	27	49	22	30	2	0	0	1	2	2	0	1	0	0	0	1	1	1	0	2	0	3	2	1	2	0	0	0	0	0	1
153	0	1	62.5	50	44	25	0	0	44.89795918	40	35	19	8	29	20	27	8	166	36	36	28	27	1	0	0	1	1	1	2	1	1	0	3	2	1	2	1	2	2	2	1	0	1	1	0	1	1	2	1
154	0	0	25	90	48	35	0	0	32.65306122	65	31	14	7	19	13	19	11	127	34	33	25	28	1	1	0	0	1	2	3	0	1	1	0	2	1	2	0	0	1	1	1	1	1	2	2	0	1	1	1
155	1	1	50	55	52	15	33.33333333	25	100	45	45	17	7	21	27	25	10	180	35	33	21	22	1	0	0	0	2	0	0	2	1	0	1	1	1	3	1	2	2	2	0	0	0	3	0	0	0	1	0
156	0	0	12.5	70	40	10	33.33333333	0	65.30612245	60	51	19	10	24	25	31	7	188	41	30	29	27	1	1	2	0	2	0	0	0	1	1	0	0	1	0	0	1	0	2	1	3	0	3	1	1	1	2	2
157	0	0	50	90	32	20	0	100	77.55102041	95	41	20	7	24	19	27	8	162	40	30	22	30	0	0	2	0	1	0	0	1	1	0	3	1	1	2	0	1	0	1	0	0	0	2	0	0	0	0	0
158	0	0	25	66.66666667	40	35	0	0	44.89795918	70	38.4	21	8.342059753	26	16	26	8	163.8202247	29	45	23	29	2	1	0	0	1	0	0	1	1	0	1	1	0	1	0	2	2	1	1	1	0	1	1.034196657	1.083462228	-0.650887962	0.818814354	-0.137603796
159	1	0	62.5	75	24	0	0	0	55.10204082	50	46	27	8	37	33	35	10	228	53	24	18	24	2	1	1	2	2	0	0	1	1	0	3	2	1	2	2	3	3	3	1	0	1	3	0	0	0	1	0
160	1	0	12.5	90	24	10	0	0	32.65306122	70	46.85714286	21.11111111	12	28.8	28	34.875	8	202.7710843	44	40	17	34	2	2	3	0	1	0	0	0	0	0	2	1	1	2	1	1	2	1	2	1	0	0	0	0	0	1	0
161	1	0	50	55	36	40	0	0	22.44897959	30	35	25	13	31	19	46	10	205	46	40	14	25	1	1	1	2	1	1	0	0	0	0	0	0	0	0	0	1	2	2	1	1	1	0	1	2	2	2	2
162	1	0	25	60	52	45	33.33333333	25	44.89795918	60	31	15	8	14	15	20	7	129	34	38	21	30	1	2	0	0.808920177	1	-0.51143022	0	0	0	0	1	0	0	1	1	2	1	1	1	0	0	2.885118507	0	0	0	1	0
163	0	0	37.5	95	44	50	33.33333333	0	44.89795918	55	32	20	21	21	17	32	8	169	35	33	25	29	1	2	0	0	1	1	0	1	1	1	1	1	1	1	0	2	1	1	0	0	1	0	0	0	0	0	0
164	1	0	62.5	35	56	20	0	0	55.10204082	40	32	16	15	33	21	34	10.1057405	183	46	35	23	23.33333333	1	1	0	1	1	1	0	1	1	0	1	2	2	1	1	1	2	2	1	0	1	1	0	1	1	1	0
165	1	0	37.5	80	24	25	33.33333333	25	57.14285714	35	63	34	13	31	31	61	20	281	51.73909985	22.10127769	16	22	1	2	2	1	2	1	0	1	2	1	1	2	2	2	0	2	1	2	1.602557652	0	0	2	0	0	1	1	0
166	1	0	62.5	90	24	25	0	0	77.55102041	50	59	24	7	30	19	31	13	209	39	39	19	29	1	1	2	0	1	0	3	0	0	1	1	1	0	2	0	2	2	1	1	0	0	3	0	0	0	1	0
167	1	0	37.5	95	60	40	0	75	67.34693878	80	25	14	12.61512066	22	20	24	8.513447471	142	30	49	31	30	0	0	0	0	1	0	0	1	0	0	1	1	1	1	0	1	2	2	0	0	0	0	0	0	0	1	1
168	1	0	37.5	85	48	35	0	50	100	62.10468391	38	14	12	16	13	34	7	148	42	30	16	26	1	0	0	0	1	0	0	1	1	1	1	0	1	1	2	1	0	0	0	0	0	1	0	0	0	0	0
169	1	0	25	75	52	25	0	0	32.65306122	75	30	12	7	23	23	28	10	152	36	42	24	30	1	1	1	0	1	0	0	1	0	0	1	1	1	2	0	2	1	2	0	0	0	1	1	1	0	1	0
170	1	0	50	90	48	35	33.33333333	100	67.34693878	65	30	14	7	17	13	35	10	144	39	37	24	29	1	1	0	0	1	0	0	0	0	1	1	1	1	1	1	1	1	1	0	0	1	2	0	1	0	1	0
171	1	1	0	50	0	5	33.33333333	25	0	25	56	38	17	52	30	50	19.2	292.247191	52	25	15	25	0.518652725	2	0	2	0	3	3	1	0	0	3	1	2	2	0	2	1	2	3	3	3	1	1	0	0	1	0
172	0	1	50	70	24	15	0	0	32.65306122	65	37	27	11	30	31	20	8	188	36	43	28	30	0.917470803	0	0	0	1	0	0	0	0	1	0	1	0	1	0	2	2	2	2	0	1	1	0	0	0	1	0
173	0	1	25	55	24	25	0	0	32.65306122	25	54	22	19	24	22	30	8	208	41	24	15	27	1.764119013	1	2	0	1	0	0	0	1	1	1	3	1	2	0	1	3	1	1	0	1	1	1	2	0	1	0
174	1	0	0	65	8	5	0	0	22.44897959	15	71	28.88888889	13	48	38	64	17	317.5280899	53	32.4	19	25	1.891907026	3	2	3	1	0	3	2	3	1	1	1	1	2	1	2	3	3	3	3	1	2	1	2	2	1	1
175	1	0	62.5	95	48	60	33.33333333	75	89.79591837	70	20	15	10	15.27272727	14	18	6	111.2359551	28	41	22	33	0	0	0	0	1	0	0	0	0	0	0	0	0	1	0	0	1	1	0	0	0	1	0	0	0	1	0
176	1	0	62.5	100	52	50	0	25	67.34693878	55	26	14	7	23	10	21	7	128	32	36	23	29	1	0	1	1	1	1	0	0	0	1	1	1	0	0	0	0	2	0	0	0	0	2	0	0	0	1	0
177	1	0	62.5	100	52	70	0	100	100	65	41	24	12	19	17	34	7.7778277	180	45	37.09090909	21	24	1	2	2	0	1	1	1	1	1	0	1	0	1	3	2	1	2	1	2	0	1	1	1	0	0	1	1
178	1	0	12.5	75	16	10	0	0	32.65306122	65	39	27	7	26	23	22	16	186	35	34	18	30	2	1	0	0	1	0	0	1	1	0	1	2	1	2	0	2	3	3	1	3	0	0	0	0	0	1	0
179	1	0	75	50	88	65	100	75	44.89795918	70	28	13	7	22	16	24	7	135	35	32	17	33	1	0	0	0	1	0	0	0	0	0	0	0	1	2	2	1	0	0	0	0	0	0	0	0	0	0	0
180	1	0	25	85	20	5	33.33333333	0	44.89795918	10	45	34	16	36	30	22	8	229	44	29	24	21	1	1	1	0	1	2	3	1	2	1	1	2	2	2	0	1	2	2	0	0	3	2	0	0	0	1	0
181	1	0	62.5	60	56	25	66.66666667	50	100	65	27	11	7	18	16	18	7	118	34	37	23	30	0	0	0	0	1	0	0	0	0	0	0	1	1	1	0	1	1	1	0	0	0	1	0	0	0	0	0
182	1	0	37.5	65	28	10	0	0	44.89795918	35	39.46666667	21	7	30	19	20	8	160.7865169	35	30	20	29	1	0	0	0	1	0	0	0	1	0	0	1	1	1	0	1	1	2	2	1	1	0	1	0	1	1	0
183	1	0	50	40	36	35	-8.495697986	13.96810166	10.20408163	50	43	32	21	37	30	41	12	248	49	46	18	25	1	1	1	1	1	1	1	0	1	1	1	1	0	1	0	1	2	1	1	0	1	1	0	0	0	1	1
184	1	1	12.5	25	5	5	33.33333333	0	12.24489796	25	73.6	42	28	54	38	50.82352941	16	334.137931	42	30	12	26	1	2	3	2	3	0	0	1	0	3	2	1	1	3	0	1	3	2	3	1.802464645	2	0.944214111	3	3	2	3	1
185	1	0	50	66.66666667	48	45	0	50	46.93877551	40	31	20	12	26	13	24	8	153	36.95376298	34.89104337	22	28	1	1	0	0	1	1	0	1	1	1	0	1	1	1	1	1	1	1	1	1	1	2	0	2	1	1	1
186	1	0	100	60	76	55	100	100	67.34693878	90	26	12	8	17	16	31	10.2206831	136	41	28	23	28.28694963	0	1	0	0	0	0	0	0	0	0	3	1	0	0	1	1	0	1	0	0	0	0	0	0	0	0	0
187	1	0	25	20	16	15	0	0	67.34693878	10	57	39	29	37	26	39	8.992958027	265	48	35	22	26	1.104358055	1	3	0	1	1	3	1	2	0	1	3	1	2	0	1	3	1	0	0	2	1	2	1	0	1	1
188	1	0	62.5	100	60	50	0	100	100	75	34	17	15	15	12	20	7	139	32	45	31	36	1	1	0	0	1	0	0	1	0	0	0	1	1	0	0	1	1	1	0	0	1	0	0	0	0	1	0
189	1	0	62.5	100	40	35	0	0	55.10204082	65	36.30136377	16.86836473	7.280692701	22.30482767	13.36104019	26.82725394	6	149.232683	38	45	19	32	0.646718888	0	0	0	1	0	0	1	1	0	1	0	1	2	0	1	1	1	0	0	0	0	0	0	0	1	0
190	0	0	62.5	65	44	20	33.33333333	50	57.14285714	25	42	17	3.904229626	21	22	38	12	184	44	34	17	21.11111111	1	1	2	2	2	2	3	2	1	1	1	1	1	2	0	2	2	2	0	0	1	2	0	0	1	1	1
191	1	1	50	95	32	25	0	0	57.14285714	75	35.2	18	7	23	27	29	15	184.0449438	48	21	16	20	1	2	2	1.446719718	2	0	0	1	1	1	0	1	1	2	3	2	0	0	1	0	0	0	1	2	1	1	0
192	0	0	62.5	85	48	35	0	0	67.34693878	45	39	14	12	22	31	39	10	181	34.90909091	31	25	30	1	1	1	0	1	0	0	1	0	1	0	1	1	1	1	2	0	1	0	2	0	2	0	1	0	1	0
193	1	0	50	95	52	45	33.33333333	25	77.55102041	45	40	20	8	23	16	28	8	171	42	44	19	21	1	1	0	0	1	1	0	1	2	1	1	0	1	0	0	0	1	1	2	0	1	0	1	1	0	1	1
194	1	0	37.5	80	28	20	0	0	32.65306122	25	55	38	23	41	32	53	13	293	51	19	15	21	2	2	1	1	1	3	2	1	1	1	2	2	2	3	0	2	2	2	1	0	1	2	0	1	1	0	0
195	1	0	100	100	88	75	100	100	100	60	17	11	7	12	8.413948186	19	6	100	33	39	25	25	0	0	0	0	0	0	0	0	1	0	0	0	0	0	0	0	0	1	0	0	0	1	0	0	0	0	0
196	1	0	75	100	52	40	0	100	100	70.12693386	27	16	11	16	28	34	13.50358912	162	39	45	14	29	1	0	0	0	1	1	0	1	0	0	1	1	1	2	0	1	2	2	0	0	0	0	1	0	1	1	0
197	1	0	62.5	90	32	35	0	0	100	75	32	22	11	16	11	18	8	142	37.09090909	37	19	32	1	1	1	0	1	0	0	0	0	0	1	0	0	1	0	2	3	1	1	0	0	2	0	1	0	1	0
198	1	0	50	100	28	35	0	100	89.79591837	75	32	18	8	15	21	25	8	144	43	29	24	19	1	0	0	1	1	1	0	1	1	0	0	0	0	1	0	2	0	0	0	1	0	0	0.733214703	0.397937233	1.232962143	0.781667298	1.218363286
199	1	0	37.5	90	60	55	0	25	67.34693878	30	46	25	18	29	22	59	17	242	46	30	26	23	1	0	0	0	0	0	0	0	1	0	0	0	1	1	0	1	0	1	1	0	0	0	0	0	1	1	1
200	1	0	62.5	85	68	60	33.33333333	100	100	90	25	15	10	14	19	22	6	128	43	27	22	20	1	0	0	0	1	0	0	0	0	0	0	0	0	-0.665928609	0	1	1	1	0	0.644954214	0	3	0	0	1	0	0
201	1	0	62.5	65	56	50	0	0	57.14285714	55	32	20	10	24	16	34	8	165	39	33	23	27	1	1	0	0	0	0	3	1	1	0	0	0	1	2	0	2	0	1	0	0	0	1	0	0	1	0	2
202	0	0	37.5	90	48	40	33.33333333	25	67.34693878	35	28	20	13	20	15	29	7	150	35	39	20	30	1	1	1	0	1	0	0	0	0	0	0	0	1	1	0	1	0	1	1	0	1	1	0	0	0	0	0
203	1	0	50	50	48	30	0	25	44.89795918	60	51	28	15.03003456	33	29	36	7	236	45	35	24	19	2	1	1	1	2	1	0	1	1	2	0	0	0	2	0	1	1	2	0	0	0	1	1.651540527	1.313670589	0.787924561	1.597005803	1.040669099
204	0	0	62.5	75	64	25	0	0	44.89795918	75	30	16	8	27	21	32	11	167	32	37	23	30	1	0	0	0	1	0	0	0	1	0	0	1	1	2	0	2	2	2	0	0	0	2	0	0	0	1	0
205	1	0	50	90	56	30	0	0	77.55102041	40	38	15	8	24	17	27	12	159	36	40	23	35	1	1	0	0	1	2	0	1	1	1	1	2	0	0	0	2	1	2	1	1	1	0	0	0	0	1	1
206	1	1	37.5	70	36	25	0	0	44.89795918	35	53	26	14	31	29	36	12	232	51	26	17	22	1	1	1	2	1	1	0	2	1	1	3	1	1	2	2	2	2	2	0	0	1	3	1	1	2	1	2
207	0	1	50	95	28	30	0	0	67.34693878	30	45	21.11111111	8	25	22	29.64705882	16	195.3409091	41	35	24	32	1	3	1	0	1	1	0	0	0	0	3	1	1	1	0	2	2	1	0	0	1	3	0	0	0	1	1
208	1	0	37.5	100	52	20	0	0	32.65306122	45	37	15	7	22	19	19	8	149	33	33	25	29	1	0	1	0	1	1	0	1	0	0	0	1	1	1	0	1	2	1	0	0	1	1	1	1	0	1	1
209	1	0	50	75	36	25	0	75	67.34693878	60	49	18	7	20	16	33	8	173	41	30	22	21	1	1	3	3	1	0	0	1	1	3	1	1	2	2	3	2	2	1	2	3	0	0	1	1	1	1	1
210	1	0	75	100	56	35	33.33333333	100	100	80	32	16	6.746176558	19	21	29.64705882	11	154.7191011	40	37	22	29	1	1	0	0	1	0	0	0	0	0	0	1	1	2	0	1	0	2	0	0	0	0	0	0	1	1	0
211	1	0	12.5	5	8	15	0	0	22.44897959	5	77	50	34	57	44	78	28	419	44	32	19	24	1	3	1	2	2	2	1	2	1	2	2	2	2	2	1	2	3	1	2	2	2	3	0	0	1	1	2
212	0	0	50	85	24	5	2.129448607	-28.91357555	44.89795918	35	40	17	11	34	23	29	12	193	38	35	21	31	1	1	0	0	3	0	0	1	0	0	1	1	1	2	0	3	3	3	0	0	1	1	0	0	0	1	0
213	0	0	50	80	52	25	0	0	44.89795918	40	44	28	10.11148113	32	23	50	14	231.5730337	45	32	18	26	1	1	2	0	1	1	1	1	1	0	0	1	1	2	1	1	1	2	0	0	1	1	1	1	1	1	1
214	1	0	75	80	48	45	66.66666667	50	57.14285714	80	50	27	18	31	30	58	17	262	58	34	25	23	1	1	1	1	0	1	0	1	2	1	1	2	1	2	0	1	1	1	0	0	0	0	1	0	1	1	2
215	1	0	50	50	44	25	0	0	44.89795918	35	50	26	17	37	25	60	11	258	48	24	22	25	1	1	0	3	1	0	3	1	0	2	1	1	0	2	0	1	2	2	0	0	0	0	0	0	1	2	1
216	0	0	75	45	72	75	100	50	44.89795918	50	19	12	7	15	17	26	7	118	45	32	20	28	0	0	0	0	1	0	0	0	0	0	0	1	0	1	0	1	0	1	0	0	1	1	1	0	0	1	0
217	1	0	62.5	80	56	50	33.33333333	75	100	50	34	14	11.17341928	16	15	36	7	152	39	37	21	26	1	1	0	0	1	0	0	0	1	1	0	0	1	1	2	0	1	1	0	0	0	3	1	1	1	1	1
218	0	0	37.5	80	32	35	66.66666667	0	32.65306122	30	50	21	12	31	27	43	12	223	47	28	14	22.33401295	2	2	2	0	2	1	0	1	1	2	1	1	1	2	1	2	2	2	1	2	1	2	2	2	3	2	2
219	1	0	37.5	95	44	35	0	25	67.34693878	35	46	30	21	41	28	26	8	231	41	40	24	26	1	1	0	0	2	1	0	1	1	1	0	1	1	2	0	2	2	1	1	0	1	1	0	1	0	1	0
1	1	1	37.5	95	28	25	0	25	77.55102041	70	37.33333333	19	9.909128515	17	13	26	6	139.5505618	38	39	17	33	0.639353654	1	1	0	1	1	1	1	1	0	1	0	0	0	0	1	1	1	1	1	-0.367702336	0	0	0	0	0	0
2	1	1	25	85	12	30	0	0	55.10204082	60	59	34	16	31	21	41	12	242	46	26	15	15	1.290839839	2	2	2	3	2	3	1	1	1	0	1	2	2	1	2	2	2	1	1	0	0	1	2	1	1	1
3	1	0	87.5	90	48	30	0	0	77.55102041	60	46	13	10	22	25	22	6.151288535	169	44	37	26	29	0.713190407	1	2	2	2	1	0	1	0	0	1	1	0	1	0	2	2	2	1	0	1	3	0	0	0	1	0
4	1	0	25	85	28	15	0	0	55.10204082	75	51	16	11.85086	25	24	26	6	185	38	38	26	25	2	1	1	0	1	2	3	1	2	0	1	3	1	2	0	2	3	2	2	2	0	2	0	0	0	0	0
5	1	0	100	95	60	50	100	100	79.59183673	50	29	12	8	22	14	25	6	136	47	40	14	20	0	0	0	2	1	1	0	1	0	1	1	1	0	0	1	0	2	1	0	0	0	0	0	0	1	1	1
6	1	0	25	95	32	10	0	100	79.59183673	60	46	20	7	20	32	33	9.02578545	191	48	37	22	18	1	1	1	3	2	0	0	1	2	1	2	1	1	1	2	2	0	2	0	0	0	2	0	1	3	1	2
7	1	0	50	100	32	20	0	100	77.55102041	55	58	34	10	31	26	45	10.64245212	242	47	35	19	22	1	2	2	2	2	2	1	1	3	2	2	1	1	2	1	2	1	2	1	1	1	0	0	0	0	0	0
8	0	0	50	100	44	55	0	100	89.79591837	95	26	17	12	23	15	31	10	160	54	42	20	19	0.278987858	0	0	0	1	1	1	0	0	0	0	1	0	0	0	0	2	0	0	0	1	0	2	1	2	1	1
9	0	0	46.6766597	96.73159122	41.99767296	37.15583564	46.82547705	55.74783464	99.79110217	66.41851577	34.62108253	16.8794705	8.78248235	15.19856623	17.55560746	29.9260388	6.923755934	151.8891329	37.55361562	28.70380234	21.69462178	26.55936538	1	0.645652657	0.785286662	0.2191682	0.890362377	-0.294886679	0.111404282	1.365184433	0.436241809	0.751910735	0.972860876	1.061723971	0.920951298	0.775891018	0.039238332	1.71407731	0.750388845	0.817939393	0.79370716	-0.267135969	0.019113055	-0.332921456	0	1	0	1	0
10	1	0	25	35	32	5	0	0	100	80	48	20	10	22	34	33	8	211	43	27	16	26	2	1	2	1	1	3	0	1	0	0	1	1	2	2	0	3	2	3	1	0	0	3	1	0	0	1	1
11	0	1	37.5	100	36	25	0	100	89.79591837	40	47	20	6.338845803	17	22	41	12.73774225	189	43	24	21	21	1	1	1	1	2	1	0	1	2	1	1	1	1	2	0	2	1	1	1	0	0	2	1	1	1	1	1
12	1	1	37.5	45	40	30	33.33333333	25	44.89795918	35	45	25	21	37	23	45	8	223	42	32	20	27	0.680380669	1	0	0	1	0	3	1	2	3	1	1	1	2	1	1	2	2	1	1	2	3	1	0	0	1	0
13	1	0	50	75	52	45	0	0	44.89795918	50	33	20	13	28	19	38	9.372467668	184	50	46	17	28	1	1	0	0	1	1	0	0	0	1	1	1	0	1	0	1	2	1	1	0	1	0	0	0	1	1	0
14	1	0	25	80	32	25	0	100	100	60	52	15	7	13	25	42	11	196	38	44	20	26	1	1	0	1	2	0	0	1	0	0	1	1	1	2	0	1	2	0	0	0	0	0	0	0	0	0	0
15	1	1	0	25	12	5	0	0	10.20408163	10	53	29	35	23	34	44	6	244	49	20	14	20	2	2	1	3	1	1	0	1	2	1	1	0	3	2	0	3	2	2	3	3	0	0	1	1	1	1	1
16	1	0	25	70	36	15	0	0	44.89795918	56.25799393	36	21	8.041712974	33	22	30	13	190	47	38.18181818	22.86020468	27.5	2	1	0.182921054	1	1	1	1.705983924	1	1.395831324	1	3	1	1	1	1	2	1	2	0	0	1	2	1	1	2	2	1
17	0	0	37.5	70	36	20	33.33333333	25	67.34693878	40	48	26	15	30	23	38	9.01331368	211	51	27.27272727	13	21	0.712038237	1	1	2	2	1	0	1	0	1	0	1	1	3	0	3	1	2	1	0	1	2	0	1	1	1	0
18	1	0	25	70	36	15	0	0	67.34693878	30	48	26.66666667	7	33.6	27	29.25	7	202.7710843	48	34	22	29	1.236474426	0	2	2	1	1	0	0	1	1	3	1	0	3	0	2	0.025497209	2	0	0	0	2	1	1	1	2	1
19	1	1	0	20	0	0	0	0	44.89795918	28.03832571	70	40	29	42	40	71	23	362	57	33	16	18	1.074187114	3	2	3	2	3	3	2	1	3	1	2	0	2	2	3	2	3	2	1	1	2	2	3	3	2	3
20	1	0	50	75	44	20	0	0	57.14285714	30	43	20	11	27	25	22	11	189	39	28	21	29	1.604837408	1	1	0	1	1	0	0	0	0	0	2	1	1	0	1	2	1	2	2	1	2	0	0	0	0	0
21	1	0	25	65	40	20	0	0	44.89795918	45	57	33	21	29	25	30	8	230	44	24	18	27	1.361661353	1	1	1	2	0	3	1	1	1	3	3	3	2	0	3	1	3	2	0.511468294	0	3	1	0	1	1	0
22	0	0	62.5	75	48	20	0	0	57.14285714	25	33	21	10	30	23	24	8	169	34	36	25	25	1.164484761	1	0	1	2	0	0	1	0	0	1	1	1	1	0	2	0	2	2	0	1	1	0	0	0	0	0
23	1	0	25	40	28	25	0	0	10.20408163	20	41	24	11	43	27	34	8	211	39	33	20	21	1	1	1	1	3	1	0	1	2	0	3	1	2	3	2	2	1	3	2	1	2	3	1	0	1	2	1
24	1	0	37.5	90	36	30	0	0	100	65	55	37	19	34	21	22	8	228	35	39	20	27	1	1	1	0	1	0	0	1	0	0	1	0	0	1	0	2	3	1	2	2	1	0	0	0	0	1	0
25	1	1	25	45	44	15	0	0	42.85714286	50	37	21	14	36	22	30	11	189	44	26	21	29	2	2	1	0	1	1	0	1	0	1	1	1	1	1	0	2	0	3	0	0	0	1	1	1	0	1	1
26	1	0	62.5	95	48	30	0	0	67.34693878	65	38	20	10	29	23	29	8	176	45	35	21	23	1	0	2	0	2	1	0	1	1	1	1	1	1	2	2	2	1	1	0	0	1	1	0	2	0	1	1
27	1	0	37.5	60	52	5	0	50	44.89795918	40	62	26	13	42	31	41	10	263	43	26	19	23	1	2	1	1	1	1	1	1	2	1	1	1	2	2	3	2	3	3	2	3	1	1	2	0	1	1	1
28	1	0	25	55	12	15	0	0	32.65306122	50	71	32	11	43	31	43	19	287	44	29	15	21	1	3	3	2	1	1	3	2	3	1	1	1	1	2	3	2	3	2	3	3	0	2.800438932	1	0	1	1	1
29	1	0	12.5	65	28	35	0	0	44.89795918	50	52	25.55555556	18	32	30	54	10	262.7586207	51	26	20	15	1	0.816421143	1.632333594	1.94879156	1.904984388	2.076487055	1.173725911	1.334769609	2.886712364	1.355219444	0.944169881	1.185296941	1.794022476	2.387181529	2.047935612	2.014603568	1.571979373	1.596695721	0.069803836	-0.292516658	0.829408396	1.919584093	1	1	1	3	2
30	0	0	62.5	80	40	45	33.33333333	50	100	50	34	25	10	25	15	30	9.348985047	167	40	35	21	27	0.384998624	1	1	0	1	0	1	0	1	1	0	1	0	0	0	0	1	1	1	0	1	1	1	1	0	1	0
31	1	0	62.5	95	56	30	66.66666667	50	100	80	37	14	7	15	19	23	8.270001137	143	37	39	26	25	1	1	0	0	0	0	0	0	1	1	1	1	0	1	0	0	1	1	0	0	0	0	1	2	1	2	0
32	1	1	25	95	12	15	0	0	10.20408163	30	60	30	11	28	18	32	8.554356832	217	45	36	20	27	0.864311243	1	1	1	1	1	0	0	0	1	1	1	0	1	1	2	3	3	1	0	1	0	0	0	0	0	0
33	0	0	87.5	90	40	40	0	25	79.59183673	65	46	19	9.236242921	19	23	30	7.2	174.9438202	46	35	18	24	0.259589031	0	1	1	1	1	0	1	1	0	0	1	0	2	0	1	0	2	0	0	1	0	0	1	2	1	1
34	1	1	0	15	60	0	0	0	20.40816327	5	48	26	10	37	39	40	6	232	46	20	16	25	2.105706488	1	3	0	1	1	0	1	1	1	3	1	2	2	2	2	1	3	0	0	1	2	0	0	0	1	0
35	0	0	50	70	32	20	33.33333333	0	65.30612245	60	44	17	8	25	23	36	7	181	45	39	18	24	1.143411068	0	0	1	2	0	0	1	1	0	0	3	2	2	0	2	1	2	1	0	0	1	0	0	1	1	1
36	1	1	50	81.25	44	45	100	50	77.55102041	50	53	20	13	22.90909091	31	57.375	10	242.7906977	51	34	12.83333333	21	1	3	2	0	2	1	0	1	2	1	0	0	0	3	2	1	1	1	0	0	0.157088767	2	1	0	1	1	2
37	1	1	62.5	100	36	45	66.66666667	79.54426451	75.51020408	60	44.8	15	12	18	17	35	8.920672095	170.8988764	49	29	24	23	1	1	0	0	2	2	0	1	1	0	1	1	1	0	0	1	2	1	0	0	0	2	0	0	0	0	0
38	1	0	12.5	55	36	25	0	0	20.40816327	50	68	33	29	44	32	59	8	310	49	38	18	22	2	1	1	1	1	1	1	1	1	1	1	3	0	2	3	2	1	2	0	0	1	2	2	1	1	1	2
39	0	0	0	35	12	5	0	0	0	70	55	45	29	45	29	36	23	289	41	25	23	24	1	1	2	1	2	0	0	1	1	0	1	1	2	2	0	2	1	1	1	0	0	0	0	0	2	1	1
40	1	0	25	65	16	10	33.33333333	0	67.34693878	50	56.57084229	26.74716635	17.98010016	30.14252963	28.64425672	53.6219046	7.5	246.2628299	52	35	17	21	1	1	1	2	2	1	3	1	3	1	1	1	1	1	0	2	1	2	2	2	0	2	1	3	3	2	1
41	1	0	50	85	52	50	0	50	87.75510204	80	45	13	20	20	24	55	11	218	48	33	16	21	1.259197597	2	2	0	1	2	0	1	1	1	2	2	1	1	3	2	2	1	0	0	0	0	2	2	1	2	2
42	0	0.411052135	62.5	80	68	50	0	75	77.55102041	40	44	17	11	23	22	50	21	212	44	27	24	25	0.698872865	0	0	1	2	0	0	1	1	1	3	1	2	1	0	2	1	1	0	0	1	0	0	0	0	1	0
43	0	0	25	100	32	5	33.33333333	100	100	65	56	17	8	15	32	48	12	214	49	31	18	23	0	1	2	1	1	1	1	1	2	1	1	1	1	2	0	1	1	1	1	0	0	1	1	1	1	1	2
44	0	1	50	95	64	65	100	100	79.59183673	60	28	17	8	12	10	28	8	137.5280899	38	32	27	28	1	1	0	0	0	0	0	1	0	0	1	0	0	0	0	0	0	0	0	1	0	0	0.863666382	-0.245382591	-0.616308903	-0.465139279	-0.231740256
45	0	0	12.5	80	28	30	33.33333333	25	55.10204082	70	62	22	16	25	27	55	17	251	40	23	21	22	1.00281358	1	2	0	2	1	0	1	0	2	3	3	1	2	3	2	1	1	2	3	0	3	1	1	0	1	0
46	0	0	37.5	40	28	45	0	0	44.89795918	35	55	40	19	37	29	55	10.88702544	275	44	26	17	23	1	1	1	2	2	1	3	1	2	2	3	2	1	2	1	2	2	2	2	3	2	2	2	2	2	3	2
47	0	0	50	85	56	45	0	0	67.34693878	45	40	26	10	31	21	25	11	185	38	34	19	29	1	1	0	0	1	0	0	1	0	1	1	1	1	1	0	1	1	1	0	0	1	0	0	0	0	1	0
48	0	0	25	100	32	35	0	0	67.34693878	65	35	23	17	29	26	36	9.850894442	200	35	33	24	28	2	1	0	0	2	2	0	1	1	0	0	1	2	2	0	2	2	1	0	1	1	2	0	0	0	0	1
49	1	1	62.5	55.55555556	56	20	66.66666667	50	100	60	45	16	20	17	27	42.35294118	8	194.1573034	43	22	20	25	1	1	2	2	2	0	0	0	0	1	3	1	1	2	0	2	2	2	1	0	0	3	1	2	0	2	0
50	1	0	62.5	35	36	15	0	0	44.89795918	40	42	20	10	23	19	28	8	172	45	29	16	24	1.427046942	1	2	1	1	3	0	0	3	1	1	1	0	1	0	2	1	1	0	2	0	1	1	0	1	1	1
51	0	0	50	35	40	25	0	0	100	40	42	22	14	30	22	45	9.150834089	214	38	42	22	22	1.611126701	1	3	2	1	1	1.590680033	1	1	0	3	1	1	1	0	3	3	2	0	0	1	1	0	0	0	1	0
52	1	0	37.5	95	28	35	42.18655916	85.98541121	89.79591837	75	40	18	13	15	25	26	8	166	44	29	21	21.11111111	1	3	2	2	2	1	0	1	1	1	3	1	1	2	0	2	3	1	1	2	0	3	1	0	0	0	0
53	1	0	50	40	64	40	0	0	32.65306122	35	50	19	8	21	21	53	9.284134813	209	40	35	24	25	1.226077869	0	0	0	1	1	1	0	1	0	1	1	2	2	1	2	2	1	1	0	2	3	0	0	0	1	0
54	1	0	62.5	100	48	50	33.33333333	75	67.34693878	60	34	16	9.2099646	25	19	22	8	155	39	27	23	29	0	1	2	0	1	0	0	1	1	0	1	1	0	1	0	1	3	1	0	0	1	2	1	0	0	1	1
55	0	1	25	80	56	30	0	0	32.65306122	35	55	16	10	34	30	38	11	228	47	33	16	19	2	1	1	1	2	2	1	1	2	1	0	1	0	2	0	2	2	2	0	0	1	1	1	1	1	2	1
56	0	0	75	60	24	20	33.33333333	25	69.3877551	65	58	23	7	28	23	32	15	202	39	35	18	23	1	2	3	1	2	0	0	2	1	2	1	1	0	1	0	0	0	2	0	0	0	1	1.499132354	2.875084685	0.587539047	1.219951269	0.972413124
57	0	0	50	60	48	40	0	0	100	55	26	22	13	24	12	28	7	145	36	26	23	31	0	0	0	0	1	1	0	0	0	1	0	1	0	1	1	1	0	2	1	1	1	0	0	0	0	1	1
58	0	0	25	100	24	40	0	100	100	45	49	21	19	22	27	47	13	217	47	28	18	23	1.030800217	1	1	1	1	1	0	1	1	1	1	1	2	2	0	2	0	1	0	0	0	0	0	0	1	1	0
59	1	1	50	65	72	50	33.33333333	50	55.10204082	30	25	10	11	24	17	28	7	139	44	41	22	26	0.317254459	0	0	0	1.096429568	1	0	0	2	0	3	3	1	1	1	1	0	0	0	0	2	2	0	0	0	0	0
60	1	0	62.5	50	20	15	0	0	67.34693878	30	53	27	14	39	24	45	17	253	49	24	17	20	1.036064682	2	1	1	2	2	1	3	1	1	2	2	1	2	3	2	2	2	0	0	1	2	1.966013612	1.344930357	0.809291576	0.991579728	2.147357037
61	1	0	87.5	95	48	35	33.33333333	100	67.34693878	37.5	29	21	10.38018418	25	14	21	7	148	37	34	24	30	0	0	0	0	2	0	0	1	0	0	1	1	0	2	1	1	1	1	0	0	1	0	0	2	0	2	0
62	1	1	50	65	44	30	0	0	57.14285714	55	49	20	12	23	25	24	12.57549818	187	33	38	20	26	1.612358242	0	0	2	1	1	3	1	2	2	3	0	1	2	0	1	1	1	1	2	0	1	1	2	1	2	1
63	0	0	25	100	44	30	0	100	44.89795918	30	40	25	8	24	17	24	8	167	38	33	24	23	0.195341255	0	0	0	1	0	0	1	1	0	0	1	1	1	1	2	1	2	2	2	2	0	0	0	0	1	0
64	0	0	50	90	52	15	33.33333333	0	100	45	31	20	7	17	19	21	6	141	35	37	25	31	0.784208974	0	0	0	1	0	0	0	0	0	0	0	1	1	0	2	1	1	0	0	1	2	1	1	0	2	0
65	1	0	50	90	16	35	0	50	44.89795918	70	42	26	16	26	14	37	6	192	38	50	26	35	1	1	0	0	1	1	0	0	0	0	0	3	3	0	0	0	3	1	0	0	0	0	2	0	1	1	3
66	1	0	37.5	70	40	15	0	0	87.75510204	60	28	13	16	20	16	35	6	157	41	42	24.464901	26	0.7985535	1	0	0	0	0	0	1	0	0	1	1	2	2	0	1	3	2	1	0	0	2	1	0	0	1	1
67	0	0	25	95	56	50	66.66666667	50	100	95	33	12	8	14	20	34	7	151	36	35	19	32	1.51541393	1	1	0	1	0	0	0	0	1	0	3	1	1	0	2	1	1	0	0	0	1	0	0	0	0	1
68	0	1	25	75	32	20	0	0	55.10204082	20	37	16	15	24	21	34	8	173	51	21	14	21	1	1	2	1	2	2	0	1	1	1	1	1	1	2	0	2	0	2	0	0	1	1	0	0	1	2	1
69	1	0	37.5	85	36	30	0	0	67.34693878	55	46	27	20	33.81818182	26	48	14	245.7303371	43	29	17	26	1	1	1	1	1	1	1	1	1	1	1	1	1	1	1	1	2	1	0	0	1	2	0	0	0	1	1
70	0	0	62.5	70	44	30	33.33333333	0	67.34693878	27.32121771	43.73333333	24.44444444	10	28	23	29.64705882	7	186.2068966	47	31	19	25	0.67409882	0	0	1	1	0	0	1	1	1	0	1	0	2	0	2	2	1	0	0	0	2	0	0	1	1	1
71	1	0	37.5	65	28	10	0	0	55.10204082	45	54	31	22	34	33	49	13.83596577	265	48	28	17	23	0.994746612	1	2	0	2	1	0	1	1	1	1	3	1	2	0.410566058	2	1	2	0	0	0	3	1	1	0	1	1
72	1	0	75	90	44	40	100	100	89.79591837	75	42.66666667	15	7	23	22.5	43	13	190.2272727	44	31	18	25	0.513231287	0	2	0	0	1	0	1	1	1	0	0	1	2	0	0	2	0	0	0	0	0	0	0	1	0	1
73	0	0	62.5	100	64	60	33.33333333	100	100	85	24	13	7	17	16	35	7	133	41	34	22	29	0.727692238	0	0	0	1	0	0	0	0	0	0	0	0	1	0	0	1	1	0	0	0	0	0	0	0	1	0
74	0	0	37.5	100	28	25	66.66666667	100	44.89795918	65	48	19	12.83333333	22	24	45	8.247750236	205.2808989	45	24	18	19	0	2	2	2	0.963584775	2	0	1	3	1	1	0	1.42502822	0	3	2	3	1	0	0	0	1	2	3	2	2	1
75	0	0	50	80	32	25	0	75	100	40	57	27	6.509410745	26	28	50	11.24049294	234	39	38	22	25	1	2	2	0	1	1	0	1	1	1	2	0	1	2	2	2	3	1	1	2	0	2	1	0	0	1	1
76	1	1	62.5	95	44	46.66666667	0	100	100	85	36	27	7.988089746	20	24	27	7	170.8988764	45	27	16	22	1	1	0	0	1	0	0	1	0	0	1	0	1	2	0	1	1	1	0	0	0	1	0	1	1	1	1
77	1	0	37.5	75	36	25	0	0	44.89795918	60.82314282	35	26	15	29	24	34	11	194.1573034	45	30	15	22	1	1	1	0	1	1	0	1	0	0	3	1	1	3	0	2	1	1	0	0	0	2	0	0	0	1	1
78	1	0	25	100	32	30	0	100	100	50	44	22	17	20	25	41	14.0902749	205	49	43	20	17	1	2	2	2	1	1	0	2	2	0	1	1	0	1	1	2	1	1	0	0	0	1	0	0	0	0	0
79	1	0	62.5	100	48	35	0	25	87.75510204	60	27	17	7	17	21	24	7	139	41	35	23	24	1.065928782	0	0	0	1	0	0	0	0	1	0	1	1	1	1	2	0	1	0	0	1	2	0	0	0	0	0
80	1	0	62.5	85	40	35	0	50	67.34693878	35	42	21.11111111	10	22	19	37.125	7.2	183.1395349	45	26	19	22	1.033412182	1	2	1	2	1	0.411444213	1	1	1	1	1	2	2	0	2	2	1	1	0	1	1	0	1	1	1	0
81	1	0	75	90	40	40	34.05542802	78.60177505	100	70	42	24	14	24	19	35	8	184	50	22	21	25	0.086298405	0	0	0	1	1	0	0	0	0	1	1	1	1	1	1	0	1	0	0	1	2	0	0	0	1	1
82	1	0	37.5	80	36	35	0	0	67.34693878	50	50	22	7	36	26	35	14	217	52	35	20	23	0.386975759	1	1	1	1	1	0	1	3	1	1	1	1	2	0	1	1	1	1	1	1	3	1	1	1	1	1
83	1	0	62.5	90	64	55	0	0	77.55102041	55	29	17	8	17	18	26	7	138	41	44	24	30	0.42882431	0	0	0	1	0	0	1	0	0	1	1	0	2	0	1	0	1	0	0	1	2	0	0	0	0	0
84	1	0	62.5	85	64	60	0	50	57.14285714	65	31	19	13	22	21	33	8	167	41	47	21	27	0	0	0	1	1	1	0	1	1	0	0	1	0	1	0	1	1	1	1	2	1	1	-0.668500494	-0.989722129	0.894676205	-0.587300031	0.374434711
85	0	0	0	75	48	30	0	25	100	30	46	14	8	24	16	35	6	173	33	25	22	30	1	0	2	0	1	0	0	1	0	0	3	3	2	0	0	2	1	1	0	0	0	3	0	0	0	1	0
86	0	0	62.5	90	60	55	66.66666667	75	77.55102041	65	26	14	7	15	16	39	8.708424088	146	36	35	23	29	0	1	0	0	1	0	0	0	1	0	1	1	0	2	0	0	1	0	0	0	0	0	1	0	0	1	0
87	1	0	62.5	55	52	50	0	0	44.89795918	45	45	29	15	44	25	41	11.7562101	243	49	27	20	25	1	1	1	1	1	1	0	1	1	1	3	1	1	1	2	1	3	1	0	0	0	1	0	0	1	1	0
88	1	0	75	90	32	25	0	0	89.79591837	80	45	19	9.600265284	17	29	20	10	168	38	41	22	27	1	2	2	0	2	1	0	1	1	1	1	1	1	3	0	2	2	1	2	1	0	3	0	0	0	0	0
89	1	0	50	75	68	25	33.33333333	25	100	45	30	12	8	18	18	29	8.178957633	145	42	25	27	27	1	0	0	0	1	1	0	0	0	0	0	0	1	0	2	2	1	2	1	0	0	1	0	1	0	1	1
90	1	0	62.5	100	52	40	66.66666667	100	89.79591837	40	48	22	11	23	31	33	10	202	51	32	14	18	0.462907531	1	1	1	1	1	0	1	2	0	0	3	1	2	2	0	0	2	0.233320777	0	1	1	0	0	1	0	1
91	0	0	37.5	70	36	20	33.33333333	25	44.89795918	55	41	13	7	21	22.5	27	10.7541938	160.5681818	36	28	20.59440737	26	2	0	1	0	1	1	3	1	1	1	1	3	0	2	0	2	2	3	1	1	0	1	0	1	0	1	0
92	1	0	50	100	24	25	19.82440134	100	100	71.23019538	42.28571429	24	10	19.63636364	23	32.4	7.2	189	44.41755017	31.82056073	16.54225371	23.05216787	0	2	1	1	2	0	0	1	0	0.343532571	1	1	1	2	0	2	3	1	1	0	0.54618795	2	0	0	0	0	0
93	1	1	37.5	100	36	5	0	100	100	90	52	25	22	13	38	49	15	253	53	18	25	24	1	1	2	2	3	1	0	0	0	1	1	2	3	1	0	2	3	2	0	0	0	1	1	2	0	2	2
94	1	1	37.5	65	0	0	0	0	44.89795918	25	75	27	16	36	36	53	13	286	57	26	8	16	1	2	2	3	3	2	1	3	1	2	2	2	2	3	3	2	1	2	1	0	0	3	2	2	3	1	1
95	0	1	37.5	70	32	10	0	0	44.89795918	35	64	42	21	50.18181818	36	72	27	347.8651685	56	26	15	23	1	2	2	2	2	2	3	1	1	1	0	2	2	3	0	2	3	2	0	0	1	0	1	2	1	3	2
96	0	0	50	100	48	45	0	100	100	75	29	24	10	22	23	29	13	166.8539326	39	32	25	31	1	0	1	0	1	0	0	0	1	0	0	1	2	2	0	1	0	2	0	0	0	1	1	0	1	1	0
97	0	0	25	45	28	25	0	0	55.10204082	30	62	37	13	37	35	53	26	302	53	25	15	20	1	1	2	2	1	1	2	2	2	1	3	2	1	2	2	2	3	1	2	0	2	1	0.961056624	0.971752965	1.100699767	0.811433691	0.368786867
98	0	0	25	50	20	10	0	0	22.44897959	25	39	28	10	30	28	29	12	200	46	25	14	22	1	0	2	2	2	2	3	1	3	1	1	1	2	3	0	2	3	3	1	0	1	1	0	2	2	1	0
99	0	0	62.5	85	56	65	100	0	57.14285714	60	24	16	7	16	11	22	6	123	39	46	30	29	0	0	0	0	0	0	0	1	1	0	0	0	0	0	1	0	0	0	0	0	0	0	0	0	0	0	0
100	0	0	75	100	48	35	66.66666667	100	100	85	26	10	7	12	13	20	7	107	31	29	24	27	1	0	0	0	1	0	0	1	1	0	0	1	0	2	0	1	0	0	0	0	0	1	0	0	0	1	0
101	1	1	12.5	40	0	0	0	0	67.34693878	45	61	37	27	37	32	50.625	11	280.4651163	44	24	13	27	2	2	2	0	3	0	0	0	0	0	1	2	2	3	1	2	1.700625411	2	2.481713333	0	0	0	1	0	0	3	0
102	1	0	25	95	24	10	0	0	44.89795918	80	61	23	8.996120143	29	36	50	22	260	42	36	26	19	2	2	0	1	1	3	3	1	1	0	2	1	1	3	1	2	2	2	0	0	1	2	1	1	1	1	1
103	0	0	25	100	36	35	100	100	100	65	48	20	7	21	17	41	8	187	41	18	15	24	1	1	3	1	2	0	3	1	0	2	1	0	3	2	0	2	1	1	0	0	0	2	0	0	0	1	0
104	0	0	87.5	100	76	75	100	100	100	55	18	12	7	14	10	21	6	101	36	40	25	30	0.472576455	0	0	0	0	0	0	0	0	0	0	0	1	0	0	0	0	0	0	0	0	1	0	0	0	0	0
105	1	0	37.5	100	48	40	0	100	89.79591837	70	42	19	8	18	15	35	8.691866111	166	48	39	26	27	0	0	0	0	0	0	0	1	0	0	0	0	0	0	0	0	0	0	0	0	0	0	0	0	1	0	1
106	1	0	25	100	56	35	0	100	89.79591837	70	42	13	7	16	17	24	7	143	39	27	26	23	0.46784533	1	2	2	1	1	0	1	1	1	3	1	1	2	2	2	1	0	1	0	0	3	0	0	0	0	0
107	1	0	75	80	56	65	100	100	77.55102041	60	26	18	13.97889382	23	11	24	7	139	36	29	25	31	-0.202504076	1	0	0	1	0	0	0	1	1	1	0	0	0	1	1	1	1	0	0	1	1	1	0	1	1	1
108	1	0	62.5	90	60	55	66.66666667	75	100	65	29	15	7	14	20	24	6	132.4719101	36	40.36363636	22	27	0.957399189	0	0	1	1	1	0	1	0	0	1	0	0	1	0	0	1	1	0	0	0	0	0	0	1	1	1
109	1	0	25	40	28	35	0	0	44.89795918	40	34	21	12	30	23	30	7	174.9438202	27	39	26	30	1	1	0	0	1	1	0	1	0	0	1	1	1	2	0	2	1	2	1	2	0	3	0	0	0	0	0
110	1	0	25	85	32	20	0	75	100	35	34	20	13	14	29	38	8	172	51	37	14	23	1	1	0	1	1	0	0	1	2	0	1	1	0	2	0	2	0	1	0	0	0	1	0	0	0	1	0
111	1	1	50	50	60	25	66.66666667	50	67.34693878	55	24	16	7	24	25	33	8	151	32	28	24	34.03167126	1	1	0	0	1	0	0	0	1	1	3	1	1	1	0	2	0	1	0	0	0	3	2	2	0	2	0
112	1	0	75	90	48	25	66.66666667	50	100	75	37	23	8	20	15	31	7	167	43	30	22	23	0	1	2	1	1	0	0	1	2	0	0	0	0	1	0	1	2	1	0	0	1	0	1	2	0	2	0
113	0	0	37.5	85	48	40	66.66666667	25	44.89795918	75	31	18	14.38478703	28	17	31	6	158	55	18	17	24	1	0	2	0	1	0	0	2	0	0	0	0	0	2	0	1	1	1	0	0	0	1	1	3	1	1	0
114	1	0	62.5	80	52	50	0	75	100	50	35	19	10	17	19	42	11.12303024	176	51	41	16	21	0	1	1	0	0	2	0	1	2	1	0	1	0	2	3	0	1	1	1	0	1	0	1	0	1	0	2
115	1	0	62.5	100	20	15	29.4489932	100	89.79591837	55	44	15	14	20	24	68	11	225	46	31	22	22	1	0	1	2	2	0	0	1	3	1	1	1	2	2	3	2	2	2	1	1	0	2	1	0	1	0	0
116	0	0	75	100	80	70	100	100	100	50	23	12	7	12	7.620996765	24	7	114	31	30	26	29	0	0	2	1	0	0	0	0	0	1	0	0	0	0	0	0	3	1	0	0	0	1	0	0	0	0	0
117	0	0	62.5	65	36	40	0	0	44.89795918	70	42	29	16	32	31	40	8	230	43	41	18	21	0.613531232	3	2	1	2	3	2	2	3	1	0	2	2	3	2	2	3	2	0	0	1	2	0	0	1	1	1
118	0	0	37.5	95	36	30	0	0	67.34693878	40	46	28	7	30	19	29	7	199	43	34	24	23	1	0	0	2	1	2	1	1	1	1	1	1	0	1	2	2	2	0	0	0	2	1	0	0	0	1	0
119	1	1	37.5	50	48	5	0	50	32.65306122	50	58	23	7	38	27	30	11	220	40	34	18	25	0.651269662	1	1	0	1	2	3	1	1	0	1	0	1	2	1	1	1	2	0	0	1	3	0	0	1	1	1
120	0	0	37.5	100	24	35	0	0	100	55	51	26	12	21	30	52	10	232	53	22	14	21	1.088492576	2	3	2	2	1	0	1	2	2	0	0	2	2	0	3	1	1	2	0	0	1	1	1	1	1	0
121	0	0	62.5	90	20	5	0	0	89.79591837	35	55	28	10	17	28	32	10	203	50	22	17	24	1.532884248	2	1	1	1	1	0	1	1	0	0	1	1	2	0	2	0	2	0	0	1	0	0	0	0	1	1
122	1	0	50	90	32	15	66.66666667	50	79.59183673	50	55	33	10	27	29	36	11	233	46	27	19	22	0	1	2	1	2	1	0	1	1	1	3	1	1	2	0.338611072	1	0.954529829	2	1	0	0	0.994877501	0	0	0	0	0
123	1	0	37.5	100	44	13.33333333	0	100	100	70	43	19	6.5233705	19.63636364	26	26	16	177.9775281	39	29	22.26148686	23.75	1	0	1	1	1	1	0	1	1	0	0.046271151	1	2	1	-0.345401361	2	0	3	2	0	0	0	0	1	0	1	1
124	1	0	50	93.53417616	36	40	0	100	67.34693878	50	36.26666667	26	16	23	27	40.23529412	10	202.5	48	31.63636364	25	25	0.672073845	1	1	1	1	1	0	1	2	1	1	1	1	2	2	2	3	1	0	0	1	1	0	0	1	1	0
125	1	0	62.5	65	24	20	0	0	44.89795918	25	58	35	20	46	25	28	16	259	39	31	18	23	0.650754719	2	2	0.726126733	1	1	3	1	1	0	1	1	0	0	1	2	3	2	0	0	2	2	0	0	1	1	1
126	1	0	25	80	44	30	0	0	22.44897959	45	59.73333333	38	18	39	31	58	12	289.2134831	47	36	19	27	1	1	1	0	1	1	2	1	0	0	1	1	1	2	0	1	2	1	0	0	1	0	1	1	0	1	1
127	0	1	12.5	100	36	5	0	25	100	60	39	16	8	24	28	30	8	181	39	28	25	28	1	0	0	0	2	0	0	1	0	0	3	1	1	0	0	3	2	3	1	0	0	1	1	0	0	2	0
128	0	0	87.5	95	64	70	66.66666667	100	100	70	22	10	7	12	16	24	6	110	37	38	21	28	0	0	0	1	0	0	0	1	1	0	0	0	0	1	0	2	0	1	0	0	0	0	0	0	0	0	0
129	1	1	25	33.33333333	16	20	0	0	42.85714286	20	80	46	28	52	42	83	22	397	52	27	12	14	1	3	3	3	3	1	3	3	3	3	2	2	2	2	0	3	3	3	2	1	3	3	0	0	3	1	0
130	0	0	100	100	40	25	33.33333333	100	100	95	50	22	7	16	21	21	10	165	39	30	21	29	1.006970804	2	2	0	2	1	0	0	1	1	1	1	0	2	0	2	2	2	1	0	0	0	0	0	0	0	0
131	0	0	75	90	60	55	100	100	77.55102041	60	25	13	8	17	17	23	6	127	41	30	24	24	0	0	0	1	0	0	0	1	1	0	0	0	0	2	0	2	0	0	0	0	1	1	0	2	1	0	0
132	0	0	100	95	76	80	100	100	100	70	22	10	8	12	11	20	6	103	29	45	25	35	0	0	0	0	1	0	0	0	0	0	0	0	0	0	0	0	0	0	0	0	0	0	0	0	0	1	0
133	1	0	50	65	36	10	100	75	57.14285714	50	44	18	7	34	16	28	7	182	43	32	26	27	0.923698654	1	0	0	1	2	0	0	0	1	2	0	0	0	1	1	2	2	0	0	1	1	0	0	0	1	1
134	0	1	62.5	95	40	5	0	0	67.34693878	35	41	10	8	18	27	26	8	156	31	23	26	28	1	0	3	0	2	0	0	1	0	0	1	3	1	2	2	2	2	2	0	0	1	2	1	2	2	3	0
135	1	1	37.5	90	40	35	33.33333333	25	55.10204082	50	31	18	14	19	17	41	8	170	38	26	27	27	1	2	2	0	1	3	0	0	0	1	0	1	2	0	0	1	1	0	0	0	0	3	0	1	3	1	1
136	1	0	12.5	60	32	5	0	0	44.89795918	30	49	18.88888889	28	43	32	39	7	243.7078652	46	18	12	19	1	1	2	0	1	1	0	2	2	3	3	1	2	1	2	3	3	3	0	0	1	1	1	1	3	1	3
137	1	0	37.5	75	60	40	0	33.33333333	67.34693878	50	41	24	14	18	22	22.5	7.2	175.862069	50	33	20	22	2	1	0	0	1	1	0	1	0	1	1	1	1	2	2	2	2	1	0	0	1	2	1	0	0	1	1
138	1	0	37.5	80	24	5	0	0	55.10204082	40	60	30	13	35	32	43.41176471	13	254.8314607	47	29	17	21	1	1	1	1	2	2	0	1	1	2	1	3	1	2	0	2	3	2	3	3	0	0	0	0	1	1	2
139	1	1	25	35	28	15	0	0	20.40816327	10	59	35	24	41	33	50	12	287	57	30	12	23	1.453967171	2	1	1	2	3	3	1	2	1	3	2	0	3	1	2	3	2	1	0	2	2	1	2	1	2	2
140	0	0	62.5	95	52	60	33.33333333	25	100	65	21	11	10.06559644	18	14	21	8	122	35	45	27	37	1.341604322	0	0	0	1	0	0	0	0	1	0	1	1	1	0	1	1	1	0	0	0	0	0	0	0	0	0
141	1	0	37.5	61.68008497	40	10	0	0	44.89795918	70	51	18	8.940267597	27	28	30	11	202	48	30	16	18	0.902859489	1	2	1	2	1	0	2	1	1	3	3	1	2	0	2	2	2	2	3	0	2	1	2	1	2	1
142	0	0	62.5	90	64.03264325	60.86419227	0	100	67.34693878	70	25.6	14	8	21.3729536	10.28571429	21.375	6	127.7777778	37	31	22	27.77777778	0.446480742	0	0	2	-0.029873302	0	0	0	0	0	0	0	0	0	0	0	3	1	0	0	0	2	0	0	0	0	0
143	1	0	62.5	95	20	15	0	0	30.6122449	50	56.53333333	36	16	38	35	53	13	283.1460674	44	30	18	25	1	1	0	0	2	1	0	1	1	0	3	1	2	2	1	2	1	2	2	0	0	1	1	0	0	1	1
144	0	0	12.5	100	20	25	0	0	0	40	42	20	14	25	26	29	7	187	41	33	23	25	0	2	2	1	1	1	1	1	1	1	0	1	0	1	1	2	0	1	1	2	2	3	1	1	0	1	0
145	1	1	0	62.5	12	30	0	25	44.89795918	27.70571877	66.13333333	30	22	40	31	56	17	287.3863636	49	25	23	22	1	2	2	1	1	2	3	1	1	1.237666481	1	1	2	3	3	2	2.557285552	3	2	3	1	2	0	0	1	1	0
146	0	0	25	90	32	30	0	0	79.59183673	55	51	35	20	33	24	34	10	232	46	25	24	26	1	1	1	0	1	1	1	1	2	1	0	1	1	2	0	1	1	2	1	1	1	0	0	0	0	0	0
147	1	0	50	85	40	20	0	75	77.55102041	45	43	18	12.47437857	18	18	21	8	162	34	38	28	30	1	1	0	0	1	1	0	1	1	0	1	1	1	2	0	2	2	2	0	0	1	1	1	0	1	1	1
148	1	0	75	54.07532538	48	30	33.33966229	2.493300677	44.89795918	25	51	25	17	36	28	54	13	256	46	34	18	20	1	2	1	3	1	1	3	1	0	1	1	2	0	2	1	1	3	1	0	0	1	3	0	0	1	1	1
149	0	1	62.5	100	60	35	0	100	100	65	34	11	7	20	21	30	7	148	40	26	23	25	1	1	2	2	1	1	0	1	0	0	0	0	1	2	0	2	0	0	0	0	0	0	0	0	0	1	0
150	0	0	62.5	70	64	25	33.33333333	25	100	40	21	12	5.021176713	13	15	27	7	118	25	41	25	33	1	1	0	0	1	0	0	0	0	0	0	1	0	1	0	3	2	1	0	2	0	0	0	0	0	1	0
151	1	0	50	95	40	30	100	100	100	65	43	18	7	16	18	39	8	169	40	25	17	21	0	2	1	1	1	1	1	1	1	1	3	1	1	2	2	0	0	0	0	0	0	0	0	0	1	1	1
152	1	0	37.5	45	24	15	0	0	44.89795918	50	36	18	10	28	24	31	12	176	27	49	22	30	2	0	0	1	2	2	0	1	0	0	0	1	1	1	0	2	0	3	2	1	2	0	0	0	0	0	1
153	0	1	62.5	50	44	25	0	0	44.89795918	40	35	19	8	29	20	27	8	166	36	36	28	27	1	0	0	1	1	1	2	1	1	0	3	2	1	2	1	2	2	2	1	0	1	1	0	1	1	2	1
154	0	0	25	90	48	35	0	0	32.65306122	65	31	14	7	19	13	19	11	127	34	33	25	28	1	1	0	0	1	2	3	0	1	1	0	2	1	2	0	0	1	1	1	1	1	2	2	0	1	1	1
155	1	1	50	55	52	15	33.33333333	25	100	45	45	17	7	21	27	25	10	180	35	33	21	22	1	0	0	0	2	0	0	2	1	0	1	1	1	3	1	2	2	2	0	0	0	3	0	0	0	1	0
156	0	0	12.5	70	40	10	33.33333333	0	65.30612245	60	51	19	10	24	25	31	7	188	41	30	29	27	1	1	2	0	2	0	0	0	1	1	0	0	1	0	0	1	0	2	1	3	0	3	1	1	1	2	2
157	0	0	50	90	32	20	0	100	77.55102041	95	41	20	7	24	19	27	8	162	40	30	22	30	0	0	2	0	1	0	0	1	1	0	3	1	1	2	0	1	0	1	0	0	0	2	0	0	0	0	0
158	0	0	25	66.66666667	40	35	0	0	44.89795918	70	38.4	21	7.992065015	26	16	26	8	163.8202247	29	45	23	29	2	1	0	0	1	0	0	1	1	0	1	1	0	1	0	2	2	1	1	1	0	1	0.051397572	0.148963773	-0.13040628	1.098074359	0.474396676
159	1	0	62.5	75	24	0	0	0	55.10204082	50	46	27	8	37	33	35	10	228	53	24	18	24	2	1	1	2	2	0	0	1	1	0	3	2	1	2	2	3	3	3	1	0	1	3	0	0	0	1	0
160	1	0	12.5	90	24	10	0	0	32.65306122	70	46.85714286	21.11111111	12	28.8	28	34.875	8	202.7710843	44	40	17	34	2	2	3	0	1	0	0	0	0	0	2	1	1	2	1	1	2	1	2	1	0	0	0	0	0	1	0
161	1	0	50	55	36	40	0	0	22.44897959	30	35	25	13	31	19	46	10	205	46	40	14	25	1	1	1	2	1	1	0	0	0	0	0	0	0	0	0	1	2	2	1	1	1	0	1	2	2	2	2
162	1	0	25	60	52	45	33.33333333	25	44.89795918	60	31	15	8	14	15	20	7	129	34	38	21	30	1	2	0	-0.10403016	1	0.401942387	0	0	0	0	1	0	0	1	1	2	1	1	1	0	0	2.384818684	0	0	0	1	0
163	0	0	37.5	95	44	50	33.33333333	0	44.89795918	55	32	20	21	21	17	32	8	169	35	33	25	29	1	2	0	0	1	1	0	1	1	1	1	1	1	1	0	2	1	1	0	0	1	0	0	0	0	0	0
164	1	0	62.5	35	56	20	0	0	55.10204082	40	32	16	15	33	21	34	9.100826628	183	46	35	23	23.33333333	1	1	0	1	1	1	0	1	1	0	1	2	2	1	1	1	2	2	1	0	1	1	0	1	1	1	0
165	1	0	37.5	80	24	25	33.33333333	25	57.14285714	35	63	34	13	31	31	61	20	281	52.12788145	22.30944908	16	22	1	2	2	1	2	1	0	1	2	1	1	2	2	2	0	2	1	2	0.68756407	0	0	2	0	0	1	1	0
166	1	0	62.5	90	24	25	0	0	77.55102041	50	59	24	7	30	19	31	13	209	39	39	19	29	1	1	2	0	1	0	3	0	0	1	1	1	0	2	0	2	2	1	1	0	0	3	0	0	0	1	0
167	1	0	37.5	95	60	40	0	75	67.34693878	80	25	14	14.15386531	22	20	24	8.697477592	142	30	49	31	30	0	0	0	0	1	0	0	1	0	0	1	1	1	1	0	1	2	2	0	0	0	0	0	0	0	1	1
168	1	0	37.5	85	48	35	0	50	100	57.00888099	38	14	12	16	13	34	7	148	42	30	16	26	1	0	0	0	1	0	0	1	1	1	1	0	1	1	2	1	0	0	0	0	0	1	0	0	0	0	0
169	1	0	25	75	52	25	0	0	32.65306122	75	30	12	7	23	23	28	10	152	36	42	24	30	1	1	1	0	1	0	0	1	0	0	1	1	1	2	0	2	1	2	0	0	0	1	1	1	0	1	0
170	1	0	50	90	48	35	33.33333333	100	67.34693878	65	30	14	7	17	13	35	10	144	39	37	24	29	1	1	0	0	1	0	0	0	0	1	1	1	1	1	1	1	1	1	0	0	1	2	0	1	0	1	0
171	1	1	0	50	0	5	33.33333333	25	0	25	56	38	17	52	30	50	19.2	292.247191	52	25	15	25	0.37369468	2	0	2	0	3	3	1	0	0	3	1	2	2	0	2	1	2	3	3	3	1	1	0	0	1	0
172	0	1	50	70	24	15	0	0	32.65306122	65	37	27	11	30	31	20	8	188	36	43	28	30	0.869602025	0	0	0	1	0	0	0	0	1	0	1	0	1	0	2	2	2	2	0	1	1	0	0	0	1	0
173	0	1	25	55	24	25	0	0	32.65306122	25	54	22	19	24	22	30	8	208	41	24	15	27	1.926968477	1	2	0	1	0	0	0	1	1	1	3	1	2	0	1	3	1	1	0	1	1	1	2	0	1	0
174	1	0	0	65	8	5	0	0	22.44897959	15	71	28.88888889	13	48	38	64	17	317.5280899	53	32.4	19	25	1.737614295	3	2	3	1	0	3	2	3	1	1	1	1	2	1	2	3	3	3	3	1	2	1	2	2	1	1
175	1	0	62.5	95	48	60	33.33333333	75	89.79591837	70	20	15	10	15.27272727	14	18	6	111.2359551	28	41	22	33	0	0	0	0	1	0	0	0	0	0	0	0	0	1	0	0	1	1	0	0	0	1	0	0	0	1	0
176	1	0	62.5	100	52	50	0	25	67.34693878	55	26	14	7	23	10	21	7	128	32	36	23	29	1	0	1	1	1	1	0	0	0	1	1	1	0	0	0	0	2	0	0	0	0	2	0	0	0	1	0
177	1	0	62.5	100	52	70	0	100	100	65	41	24	12	19	17	34	6.330645944	180	45	37.09090909	21	24	1	2	2	0	1	1	1	1	1	0	1	0	1	3	2	1	2	1	2	0	1	1	1	0	0	1	1
178	1	0	12.5	75	16	10	0	0	32.65306122	65	39	27	7	26	23	22	16	186	35	34	18	30	2	1	0	0	1	0	0	1	1	0	1	2	1	2	0	2	3	3	1	3	0	0	0	0	0	1	0
179	1	0	75	50	88	65	100	75	44.89795918	70	28	13	7	22	16	24	7	135	35	32	17	33	1	0	0	0	1	0	0	0	0	0	0	0	1	2	2	1	0	0	0	0	0	0	0	0	0	0	0
180	1	0	25	85	20	5	33.33333333	0	44.89795918	10	45	34	16	36	30	22	8	229	44	29	24	21	1	1	1	0	1	2	3	1	2	1	1	2	2	2	0	1	2	2	0	0	3	2	0	0	0	1	0
181	1	0	62.5	60	56	25	66.66666667	50	100	65	27	11	7	18	16	18	7	118	34	37	23	30	0	0	0	0	1	0	0	0	0	0	0	1	1	1	0	1	1	1	0	0	0	1	0	0	0	0	0
182	1	0	37.5	65	28	10	0	0	44.89795918	35	39.46666667	21	7	30	19	20	8	160.7865169	35	30	20	29	1	0	0	0	1	0	0	0	1	0	0	1	1	1	0	1	1	2	2	1	1	0	1	0	1	1	0
183	1	0	50	40	36	35	-11.33690339	15.66679945	10.20408163	50	43	32	21	37	30	41	12	248	49	46	18	25	1	1	1	1	1	1	1	0	1	1	1	1	0	1	0	1	2	1	1	0	1	1	0	0	0	1	1
184	1	1	12.5	25	5	5	33.33333333	0	12.24489796	25	73.6	42	28	54	38	50.82352941	16	334.137931	42	30	12	26	1	2	3	2	3	0	0	1	0	3	2	1	1	3	0	1	3	2	3	0.236795242	2	2.301866158	3	3	2	3	1
185	1	0	50	66.66666667	48	45	0	50	46.93877551	40	31	20	12	26	13	24	8	153	37.3702193	35.68705622	22	28	1	1	0	0	1	1	0	1	1	1	0	1	1	1	1	1	1	1	1	1	1	2	0	2	1	1	1
186	1	0	100	60	76	55	100	100	67.34693878	90	26	12	8	17	16	31	13.78135903	136	41	28	23	26.40497427	0	1	0	0	0	0	0	0	0	0	3	1	0	0	1	1	0	1	0	0	0	0	0	0	0	0	0
187	1	0	25	20	16	15	0	0	67.34693878	10	57	39	29	37	26	39	8.945678094	265	48	35	22	26	1.207929901	1	3	0	1	1	3	1	2	0	1	3	1	2	0	1	3	1	0	0	2	1	2	1	0	1	1
188	1	0	62.5	100	60	50	0	100	100	75	34	17	15	15	12	20	7	139	32	45	31	36	1	1	0	0	1	0	0	1	0	0	0	1	1	0	0	1	1	1	0	0	1	0	0	0	0	1	0
189	1	0	62.5	100	40	35	0	0	55.10204082	65	34.35775491	15.09173097	7.971282285	19.80985526	14.23857178	24.60911688	6	141.1037816	38	45	19	32	0.845864135	0	0	0	1	0	0	1	1	0	1	0	1	2	0	1	1	1	0	0	0	0	0	0	0	1	0
190	0	0	62.5	65	44	20	33.33333333	50	57.14285714	25	42	17	4.067125878	21	22	38	12	184	44	34	17	21.11111111	1	1	2	2	2	2	3	2	1	1	1	1	1	2	0	2	2	2	0	0	1	2	0	0	1	1	1
191	1	1	50	95	32	25	0	0	57.14285714	75	35.2	18	7	23	27	29	15	184.0449438	48	21	16	20	1	2	2	1.536350884	2	0	0	1	1	1	0	1	1	2	3	2	0	0	1	0	0	0	1	2	1	1	0
192	0	0	62.5	85	48	35	0	0	67.34693878	45	39	14	12	22	31	39	10	181	34.90909091	31	25	30	1	1	1	0	1	0	0	1	0	1	0	1	1	1	1	2	0	1	0	2	0	2	0	1	0	1	0
193	1	0	50	95	52	45	33.33333333	25	77.55102041	45	40	20	8	23	16	28	8	171	42	44	19	21	1	1	0	0	1	1	0	1	2	1	1	0	1	0	0	0	1	1	2	0	1	0	1	1	0	1	1
194	1	0	37.5	80	28	20	0	0	32.65306122	25	55	38	23	41	32	53	13	293	51	19	15	21	2	2	1	1	1	3	2	1	1	1	2	2	2	3	0	2	2	2	1	0	1	2	0	1	1	0	0
195	1	0	100	100	88	75	100	100	100	60	17	11	7	12	8.58577744	19	6	100	33	39	25	25	0	0	0	0	0	0	0	0	1	0	0	0	0	0	0	0	0	1	0	0	0	1	0	0	0	0	0
196	1	0	75	100	52	40	0	100	100	72.08193373	27	16	11	16	28	34	12.92731334	162	39	45	14	29	1	0	0	0	1	1	0	1	0	0	1	1	1	2	0	1	2	2	0	0	0	0	1	0	1	1	0
197	1	0	62.5	90	32	35	0	0	100	75	32	22	11	16	11	18	8	142	37.09090909	37	19	32	1	1	1	0	1	0	0	0	0	0	1	0	0	1	0	2	3	1	1	0	0	2	0	1	0	1	0
198	1	0	50	100	28	35	0	100	89.79591837	75	32	18	8	15	21	25	8	144	43	29	24	19	1	0	0	1	1	1	0	1	1	0	0	0	0	1	0	2	0	0	0	1	0	0	0.10702293	0.754834302	0.556153394	0.45096456	-0.690310949
199	1	0	37.5	90	60	55	0	25	67.34693878	30	46	25	18	29	22	59	17	242	46	30	26	23	1	0	0	0	0	0	0	0	1	0	0	0	1	1	0	1	0	1	1	0	0	0	0	0	1	1	1
200	1	0	62.5	85	68	60	33.33333333	100	100	90	25	15	10	14	19	22	6	128	43	27	22	20	1	0	0	0	1	0	0	0	0	0	0	0	0	0.423370796	0	1	1	1	0	-0.470587912	0	3	0	0	1	0	0
201	1	0	62.5	65	56	50	0	0	57.14285714	55	32	20	10	24	16	34	8	165	39	33	23	27	1	1	0	0	0	0	3	1	1	0	0	0	1	2	0	2	0	1	0	0	0	1	0	0	1	0	2
202	0	0	37.5	90	48	40	33.33333333	25	67.34693878	35	28	20	13	20	15	29	7	150	35	39	20	30	1	1	1	0	1	0	0	0	0	0	0	0	1	1	0	1	0	1	1	0	1	1	0	0	0	0	0
203	1	0	50	50	48	30	0	25	44.89795918	60	51	28	15.38246125	33	29	36	7	236	45	35	24	19	2	1	1	1	2	1	0	1	1	2	0	0	0	2	0	1	1	2	0	0	0	1	1.185050484	0.666884915	0.700384435	1.493689699	1.201074305
204	0	0	62.5	75	64	25	0	0	44.89795918	75	30	16	8	27	21	32	11	167	32	37	23	30	1	0	0	0	1	0	0	0	1	0	0	1	1	2	0	2	2	2	0	0	0	2	0	0	0	1	0
205	1	0	50	90	56	30	0	0	77.55102041	40	38	15	8	24	17	27	12	159	36	40	23	35	1	1	0	0	1	2	0	1	1	1	1	2	0	0	0	2	1	2	1	1	1	0	0	0	0	1	1
206	1	1	37.5	70	36	25	0	0	44.89795918	35	53	26	14	31	29	36	12	232	51	26	17	22	1	1	1	2	1	1	0	2	1	1	3	1	1	2	2	2	2	2	0	0	1	3	1	1	2	1	2
207	0	1	50	95	28	30	0	0	67.34693878	30	45	21.11111111	8	25	22	29.64705882	16	195.3409091	41	35	24	32	1	3	1	0	1	1	0	0	0	0	3	1	1	1	0	2	2	1	0	0	1	3	0	0	0	1	1
208	1	0	37.5	100	52	20	0	0	32.65306122	45	37	15	7	22	19	19	8	149	33	33	25	29	1	0	1	0	1	1	0	1	0	0	0	1	1	1	0	1	2	1	0	0	1	1	1	1	0	1	1
209	1	0	50	75	36	25	0	75	67.34693878	60	49	18	7	20	16	33	8	173	41	30	22	21	1	1	3	3	1	0	0	1	1	3	1	1	2	2	3	2	2	1	2	3	0	0	1	1	1	1	1
210	1	0	75	100	56	35	33.33333333	100	100	80	32	16	6.126180276	19	21	29.64705882	11	154.7191011	40	37	22	29	1	1	0	0	1	0	0	0	0	0	0	1	1	2	0	1	0	2	0	0	0	0	0	0	1	1	0
211	1	0	12.5	5	8	15	0	0	22.44897959	5	77	50	34	57	44	78	28	419	44	32	19	24	1	3	1	2	2	2	1	2	1	2	2	2	2	2	1	2	3	1	2	2	2	3	0	0	1	1	2
212	0	0	50	85	24	5	12.81610766	-37.35306233	44.89795918	35	40	17	11	34	23	29	12	193	38	35	21	31	1	1	0	0	3	0	0	1	0	0	1	1	1	2	0	3	3	3	0	0	1	1	0	0	0	1	0
213	0	0	50	80	52	25	0	0	44.89795918	40	44	28	10.13889063	32	23	50	14	231.5730337	45	32	18	26	1	1	2	0	1	1	1	1	1	0	0	1	1	2	1	1	1	2	0	0	1	1	1	1	1	1	1
214	1	0	75	80	48	45	66.66666667	50	57.14285714	80	50	27	18	31	30	58	17	262	58	34	25	23	1	1	1	1	0	1	0	1	2	1	1	2	1	2	0	1	1	1	0	0	0	0	1	0	1	1	2
215	1	0	50	50	44	25	0	0	44.89795918	35	50	26	17	37	25	60	11	258	48	24	22	25	1	1	0	3	1	0	3	1	0	2	1	1	0	2	0	1	2	2	0	0	0	0	0	0	1	2	1
216	0	0	75	45	72	75	100	50	44.89795918	50	19	12	7	15	17	26	7	118	45	32	20	28	0	0	0	0	1	0	0	0	0	0	0	1	0	1	0	1	0	1	0	0	1	1	1	0	0	1	0
217	1	0	62.5	80	56	50	33.33333333	75	100	50	34	14	11.54289793	16	15	36	7	152	39	37	21	26	1	1	0	0	1	0	0	0	1	1	0	0	1	1	2	0	1	1	0	0	0	3	1	1	1	1	1
218	0	0	37.5	80	32	35	66.66666667	0	32.65306122	30	50	21	12	31	27	43	12	223	47	28	14	22.46586527	2	2	2	0	2	1	0	1	1	2	1	1	1	2	1	2	2	2	1	2	1	2	2	2	3	2	2
219	1	0	37.5	95	44	35	0	25	67.34693878	35	46	30	21	41	28	26	8	231	41	40	24	26	1	1	0	0	2	1	0	1	1	1	0	1	1	2	0	2	2	1	1	0	1	1	0	1	0	1	0
1	1	1	37.5	95	28	25	0	25	77.55102041	70	37.33333333	19	10.49801697	17	13	26	6	139.5505618	38	39	17	33	0.954390071	1	1	0	1	1	1	1	1	0	1	0	0	0	0	1	1	1	1	1	-0.447352781	0	0	0	0	0	0
2	1	1	25	85	12	30	0	0	55.10204082	60	59	34	16	31	21	41	12	242	46	26	15	15	1.13842376	2	2	2	3	2	3	1	1	1	0	1	2	2	1	2	2	2	1	1	0	0	1	2	1	1	1
3	1	0	87.5	90	48	30	0	0	77.55102041	60	46	13	10	22	25	22	5.010174681	169	44	37	26	29	0.464887884	1	2	2	2	1	0	1	0	0	1	1	0	1	0	2	2	2	1	0	1	3	0	0	0	1	0
4	1	0	25	85	28	15	0	0	55.10204082	75	51	16	10.89101861	25	24	26	6	185	38	38	26	25	2	1	1	0	1	2	3	1	2	0	1	3	1	2	0	2	3	2	2	2	0	2	0	0	0	0	0
5	1	0	100	95	60	50	100	100	79.59183673	50	29	12	8	22	14	25	6	136	47	40	14	20	0	0	0	2	1	1	0	1	0	1	1	1	0	0	1	0	2	1	0	0	0	0	0	0	1	1	1
6	1	0	25	95	32	10	0	100	79.59183673	60	46	20	7	20	32	33	9.549056326	191	48	37	22	18	1	1	1	3	2	0	0	1	2	1	2	1	1	1	2	2	0	2	0	0	0	2	0	1	3	1	2
7	1	0	50	100	32	20	0	100	77.55102041	55	58	34	10	31	26	45	11.29770497	242	47	35	19	22	1	2	2	2	2	2	1	1	3	2	2	1	1	2	1	2	1	2	1	1	1	0	0	0	0	0	0
8	0	0	50	100	44	55	0	100	89.79591837	95	26	17	12	23	15	31	10	160	54	42	20	19	0.240772249	0	0	0	1	1	1	0	0	0	0	1	0	0	0	0	2	0	0	0	1	0	2	1	2	1	1
9	0	0	37.68097487	99.35808035	34.78091052	23.28521454	43.8690541	53.32986332	87.01249177	57.29445064	41.00458951	20.2981211	8.806266937	21.34449735	22.35297006	30.25678584	9.82116912	178.0711079	37.73671309	29.31589234	20.55587073	26.34302792	1	0.416829866	0.722450728	1.07030169	0.766475055	0.189396938	-0.330198014	0.013450438	0.731793813	0.664102038	0.428724087	0.230147188	0.313945103	1.38594903	-0.70741831	0.713330552	1.536234693	1.251361643	0.526702694	0.947752784	-0.363167513	-0.269711693	0	1	0	1	0
10	1	0	25	35	32	5	0	0	100	80	48	20	10	22	34	33	8	211	43	27	16	26	2	1	2	1	1	3	0	1	0	0	1	1	2	2	0	3	2	3	1	0	0	3	1	0	0	1	1
11	0	1	37.5	100	36	25	0	100	89.79591837	40	47	20	7.305140678	17	22	41	11.92724549	189	43	24	21	21	1	1	1	1	2	1	0	1	2	1	1	1	1	2	0	2	1	1	1	0	0	2	1	1	1	1	1
12	1	1	37.5	45	40	30	33.33333333	25	44.89795918	35	45	25	21	37	23	45	8	223	42	32	20	27	0.621917716	1	0	0	1	0	3	1	2	3	1	1	1	2	1	1	2	2	1	1	2	3	1	0	0	1	0
13	1	0	50	75	52	45	0	0	44.89795918	50	33	20	13	28	19	38	9.838259097	184	50	46	17	28	1	1	0	0	1	1	0	0	0	1	1	1	0	1	0	1	2	1	1	0	1	0	0	0	1	1	0
14	1	0	25	80	32	25	0	100	100	60	52	15	7	13	25	42	11	196	38	44	20	26	1	1	0	1	2	0	0	1	0	0	1	1	1	2	0	1	2	0	0	0	0	0	0	0	0	0	0
15	1	1	0	25	12	5	0	0	10.20408163	10	53	29	35	23	34	44	6	244	49	20	14	20	2	2	1	3	1	1	0	1	2	1	1	0	3	2	0	3	2	2	3	3	0	0	1	1	1	1	1
16	1	0	25	70	36	15	0	0	44.89795918	56.23868439	36	21	8.624479562	33	22	30	13	190	47	38.18181818	20.45086358	27.5	2	1	0.915312462	1	1	1	1.282312693	1	0.846621273	1	3	1	1	1	1	2	1	2	0	0	1	2	1	1	2	2	1
17	0	0	37.5	70	36	20	33.33333333	25	67.34693878	40	48	26	15	30	23	38	6.885072768	211	51	27.27272727	13	21	0.528804841	1	1	2	2	1	0	1	0	1	0	1	1	3	0	3	1	2	1	0	1	2	0	1	1	1	0
18	1	0	25	70	36	15	0	0	67.34693878	30	48	26.66666667	7	33.6	27	29.25	7	202.7710843	48	34	22	29	1.220296841	0	2	2	1	1	0	0	1	1	3	1	0	3	0	2	0.76653632	2	0	0	0	2	1	1	1	2	1
19	1	1	0	20	0	0	0	0	44.89795918	36.26605309	70	40	29	42	40	71	23	362	57	33	16	18	0.924457218	3	2	3	2	3	3	2	1	3	1	2	0	2	2	3	2	3	2	1	1	2	2	3	3	2	3
20	1	0	50	75	44	20	0	0	57.14285714	30	43	20	11	27	25	22	11	189	39	28	21	29	1.464815514	1	1	0	1	1	0	0	0	0	0	2	1	1	0	1	2	1	2	2	1	2	0	0	0	0	0
21	1	0	25	65	40	20	0	0	44.89795918	45	57	33	21	29	25	30	8	230	44	24	18	27	1.305307364	1	1	1	2	0	3	1	1	1	3	3	3	2	0	3	1	3	2	0.845797014	0	3	1	0	1	1	0
22	0	0	62.5	75	48	20	0	0	57.14285714	25	33	21	10	30	23	24	8	169	34	36	25	25	0.96268266	1	0	1	2	0	0	1	0	0	1	1	1	1	0	2	0	2	2	0	1	1	0	0	0	0	0
23	1	0	25	40	28	25	0	0	10.20408163	20	41	24	11	43	27	34	8	211	39	33	20	21	1	1	1	1	3	1	0	1	2	0	3	1	2	3	2	2	1	3	2	1	2	3	1	0	1	2	1
24	1	0	37.5	90	36	30	0	0	100	65	55	37	19	34	21	22	8	228	35	39	20	27	1	1	1	0	1	0	0	1	0	0	1	0	0	1	0	2	3	1	2	2	1	0	0	0	0	1	0
25	1	1	25	45	44	15	0	0	42.85714286	50	37	21	14	36	22	30	11	189	44	26	21	29	2	2	1	0	1	1	0	1	0	1	1	1	1	1	0	2	0	3	0	0	0	1	1	1	0	1	1
26	1	0	62.5	95	48	30	0	0	67.34693878	65	38	20	10	29	23	29	8	176	45	35	21	23	1	0	2	0	2	1	0	1	1	1	1	1	1	2	2	2	1	1	0	0	1	1	0	2	0	1	1
27	1	0	37.5	60	52	5	0	50	44.89795918	40	62	26	13	42	31	41	10	263	43	26	19	23	1	2	1	1	1	1	1	1	2	1	1	1	2	2	3	2	3	3	2	3	1	1	2	0	1	1	1
28	1	0	25	55	12	15	0	0	32.65306122	50	71	32	11	43	31	43	19	287	44	29	15	21	1	3	3	2	1	1	3	2	3	1	1	1	1	2	3	2	3	2	3	3	0	2.426986986	1	0	1	1	1
29	1	0	12.5	65	28	35	0	0	44.89795918	50	52	25.55555556	18	32	30	54	10	262.7586207	51	26	20	15	1	1.029923666	1.349310008	1.623923834	1.974943908	2.044120626	1.494507737	1.48864262	3.268670617	0.355876486	0.704944862	0.817019412	1.319862056	1.923723127	2.018486007	1.960443565	2.562358142	1.903649422	1.158462308	0.523636925	2.278649328	1.109236791	1	1	1	3	2
30	0	0	62.5	80	40	45	33.33333333	50	100	50	34	25	10	25	15	30	8.999267494	167	40	35	21	27	0.186169281	1	1	0	1	0	1	0	1	1	0	1	0	0	0	0	1	1	1	0	1	1	1	1	0	1	0
31	1	0	62.5	95	56	30	66.66666667	50	100	80	37	14	7	15	19	23	6.973632132	143	37	39	26	25	1	1	0	0	0	0	0	0	1	1	1	1	0	1	0	0	1	1	0	0	0	0	1	2	1	2	0
32	1	1	25	95	12	15	0	0	10.20408163	30	60	30	11	28	18	32	7.68959335	217	45	36	20	27	0.699460906	1	1	1	1	1	0	0	0	1	1	1	0	1	1	2	3	3	1	0	1	0	0	0	0	0	0
33	0	0	87.5	90	40	40	0	25	79.59183673	65	46	19	8.630525515	19	23	30	7.2	174.9438202	46	35	18	24	0.233817312	0	1	1	1	1	0	1	1	0	0	1	0	2	0	1	0	2	0	0	1	0	0	1	2	1	1
34	1	1	0	15	60	0	0	0	20.40816327	5	48	26	10	37	39	40	6	232	46	20	16	25	1.746581412	1	3	0	1	1	0	1	1	1	3	1	2	2	2	2	1	3	0	0	1	2	0	0	0	1	0
35	0	0	50	70	32	20	33.33333333	0	65.30612245	60	44	17	8	25	23	36	7	181	45	39	18	24	1.021467341	0	0	1	2	0	0	1	1	0	0	3	2	2	0	2	1	2	1	0	0	1	0	0	1	1	1
36	1	1	50	81.25	44	45	100	50	77.55102041	50	53	20	13	22.90909091	31	57.375	10	242.7906977	51	34	12.83333333	21	1	3	2	0	2	1	0	1	2	1	0	0	0	3	2	1	1	1	0	0	-0.325333661	2	1	0	1	1	2
37	1	1	62.5	100	36	45	66.66666667	85.11610833	75.51020408	60	44.8	15	12	18	17	35	9.28640598	170.8988764	49	29	24	23	1	1	0	0	2	2	0	1	1	0	1	1	1	0	0	1	2	1	0	0	0	2	0	0	0	0	0
38	1	0	12.5	55	36	25	0	0	20.40816327	50	68	33	29	44	32	59	8	310	49	38	18	22	2	1	1	1	1	1	1	1	1	1	1	3	0	2	3	2	1	2	0	0	1	2	2	1	1	1	2
39	0	0	0	35	12	5	0	0	0	70	55	45	29	45	29	36	23	289	41	25	23	24	1	1	2	1	2	0	0	1	1	0	1	1	2	2	0	2	1	1	1	0	0	0	0	0	2	1	1
40	1	0	25	65	16	10	33.33333333	0	67.34693878	50	61.33758366	29.85544476	17.14904673	30.73146256	29.55667048	50.34656121	7.5	253.4913261	52	35	17	21	1	1	1	2	2	1	3	1	3	1	1	1	1	1	0	2	1	2	2	2	0	2	1	3	3	2	1
41	1	0	50	85	52	50	0	50	87.75510204	80	45	13	20	20	24	55	11	218	48	33	16	21	1.156410177	2	2	0	1	2	0	1	1	1	2	2	1	1	3	2	2	1	0	0	0	0	2	2	1	2	2
42	0	0.568821092	62.5	80	68	50	0	75	77.55102041	40	44	17	11	23	22	50	21	212	44	27	24	25	0.483927477	0	0	1	2	0	0	1	1	1	3	1	2	1	0	2	1	1	0	0	1	0	0	0	0	1	0
43	0	0	25	100	32	5	33.33333333	100	100	65	56	17	8	15	32	48	12	214	49	31	18	23	0	1	2	1	1	1	1	1	2	1	1	1	1	2	0	1	1	1	1	0	0	1	1	1	1	1	2
44	0	1	50	95	64	65	100	100	79.59183673	60	28	17	8	12	10	28	8	137.5280899	38	32	27	28	1	1	0	0	0	0	0	1	0	0	1	0	0	0	0	0	0	0	0	1	0	0	0.840704364	0.074305016	0.970925203	0.563955603	-0.414772732
45	0	0	12.5	80	28	30	33.33333333	25	55.10204082	70	62	22	16	25	27	55	17	251	40	23	21	22	0.741335794	1	2	0	2	1	0	1	0	2	3	3	1	2	3	2	1	1	2	3	0	3	1	1	0	1	0
46	0	0	37.5	40	28	45	0	0	44.89795918	35	55	40	19	37	29	55	10.8058903	275	44	26	17	23	1	1	1	2	2	1	3	1	2	2	3	2	1	2	1	2	2	2	2	3	2	2	2	2	2	3	2
47	0	0	50	85	56	45	0	0	67.34693878	45	40	26	10	31	21	25	11	185	38	34	19	29	1	1	0	0	1	0	0	1	0	1	1	1	1	1	0	1	1	1	0	0	1	0	0	0	0	1	0
48	0	0	25	100	32	35	0	0	67.34693878	65	35	23	17	29	26	36	8.943766327	200	35	33	24	28	2	1	0	0	2	2	0	1	1	0	0	1	2	2	0	2	2	1	0	1	1	2	0	0	0	0	1
49	1	1	62.5	55.55555556	56	20	66.66666667	50	100	60	45	16	20	17	27	42.35294118	8	194.1573034	43	22	20	25	1	1	2	2	2	0	0	0	0	1	3	1	1	2	0	2	2	2	1	0	0	3	1	2	0	2	0
50	1	0	62.5	35	36	15	0	0	44.89795918	40	42	20	10	23	19	28	8	172	45	29	16	24	1.567847658	1	2	1	1	3	0	0	3	1	1	1	0	1	0	2	1	1	0	2	0	1	1	0	1	1	1
51	0	0	50	35	40	25	0	0	100	40	42	22	14	30	22	45	8.228209925	214	38	42	22	22	1.732399503	1	3	2	1	1	1.922182338	1	1	0	3	1	1	1	0	3	3	2	0	0	1	1	0	0	0	1	0
52	1	0	37.5	95	28	35	30.72248175	69.54399461	89.79591837	75	40	18	13	15	25	26	8	166	44	29	21	21.11111111	1	3	2	2	2	1	0	1	1	1	3	1	1	2	0	2	3	1	1	2	0	3	1	0	0	0	0
53	1	0	50	40	64	40	0	0	32.65306122	35	50	19	8	21	21	53	10.16147904	209	40	35	24	25	0.928251331	0	0	0	1	1	1	0	1	0	1	1	2	2	1	2	2	1	1	0	2	3	0	0	0	1	0
54	1	0	62.5	100	48	50	33.33333333	75	67.34693878	60	34	16	9.992752607	25	19	22	8	155	39	27	23	29	0	1	2	0	1	0	0	1	1	0	1	1	0	1	0	1	3	1	0	0	1	2	1	0	0	1	1
55	0	1	25	80	56	30	0	0	32.65306122	35	55	16	10	34	30	38	11	228	47	33	16	19	2	1	1	1	2	2	1	1	2	1	0	1	0	2	0	2	2	2	0	0	1	1	1	1	1	2	1
56	0	0	75	60	24	20	33.33333333	25	69.3877551	65	58	23	7	28	23	32	15	202	39	35	18	23	1	2	3	1	2	0	0	2	1	2	1	1	0	1	0	0	0	2	0	0	0	1	1.955831533	2.214762038	1.348061328	1.101726044	0.355960687
57	0	0	50	60	48	40	0	0	100	55	26	22	13	24	12	28	7	145	36	26	23	31	0	0	0	0	1	1	0	0	0	1	0	1	0	1	1	1	0	2	1	1	1	0	0	0	0	1	1
58	0	0	25	100	24	40	0	100	100	45	49	21	19	22	27	47	13	217	47	28	18	23	0.939486749	1	1	1	1	1	0	1	1	1	1	1	2	2	0	2	0	1	0	0	0	0	0	0	1	1	0
59	1	1	50	65	72	50	33.33333333	50	55.10204082	30	25	10	11	24	17	28	7	139	44	41	22	26	0.416886847	0	0	0	0.379964542	1	0	0	2	0	3	3	1	1	1	1	0	0	0	0	2	2	0	0	0	0	0
60	1	0	62.5	50	20	15	0	0	67.34693878	30	53	27	14	39	24	45	17	253	49	24	17	20	1.034047135	2	1	1	2	2	1	3	1	1	2	2	1	2	3	2	2	2	0	0	1	2	1.101038978	1.182496499	0.873492674	0.704704576	1.598086786
61	1	0	87.5	95	48	35	33.33333333	100	67.34693878	37.5	29	21	9.253906247	25	14	21	7	148	37	34	24	30	0	0	0	0	2	0	0	1	0	0	1	1	0	2	1	1	1	1	0	0	1	0	0	2	0	2	0
62	1	1	50	65	44	30	0	0	57.14285714	55	49	20	12	23	25	24	12.64974513	187	33	38	20	26	1.697549471	0	0	2	1	1	3	1	2	2	3	0	1	2	0	1	1	1	1	2	0	1	1	2	1	2	1
63	0	0	25	100	44	30	0	100	44.89795918	30	40	25	8	24	17	24	8	167	38	33	24	23	0.154925391	0	0	0	1	0	0	1	1	0	0	1	1	1	1	2	1	2	2	2	2	0	0	0	0	1	0
64	0	0	50	90	52	15	33.33333333	0	100	45	31	20	7	17	19	21	6	141	35	37	25	31	0.747795014	0	0	0	1	0	0	0	0	0	0	0	1	1	0	2	1	1	0	0	1	2	1	1	0	2	0
65	1	0	50	90	16	35	0	50	44.89795918	70	42	26	16	26	14	37	6	192	38	50	26	35	1	1	0	0	1	1	0	0	0	0	0	3	3	0	0	0	3	1	0	0	0	0	2	0	1	1	3
66	1	0	37.5	70	40	15	0	0	87.75510204	60	28	13	16	20	16	35	6	157	41	42	24.32010178	26	0.955468612	1	0	0	0	0	0	1	0	0	1	1	2	2	0	1	3	2	1	0	0	2	1	0	0	1	1
67	0	0	25	95	56	50	66.66666667	50	100	95	33	12	8	14	20	34	7	151	36	35	19	32	1.610987305	1	1	0	1	0	0	0	0	1	0	3	1	1	0	2	1	1	0	0	0	1	0	0	0	0	1
68	0	1	25	75	32	20	0	0	55.10204082	20	37	16	15	24	21	34	8	173	51	21	14	21	1	1	2	1	2	2	0	1	1	1	1	1	1	2	0	2	0	2	0	0	1	1	0	0	1	2	1
69	1	0	37.5	85	36	30	0	0	67.34693878	55	46	27	20	33.81818182	26	48	14	245.7303371	43	29	17	26	1	1	1	1	1	1	1	1	1	1	1	1	1	1	1	1	2	1	0	0	1	2	0	0	0	1	1
70	0	0	62.5	70	44	30	33.33333333	0	67.34693878	25.10318415	43.73333333	24.44444444	10	28	23	29.64705882	7	186.2068966	47	31	19	25	0.253789209	0	0	1	1	0	0	1	1	1	0	1	0	2	0	2	2	1	0	0	0	2	0	0	1	1	1
71	1	0	37.5	65	28	10	0	0	55.10204082	45	54	31	22	34	33	49	12.59000628	265	48	28	17	23	0.763998497	1	2	0	2	1	0	1	1	1	1	3	1	2	-0.090332187	2	1	2	0	0	0	3	1	1	0	1	1
72	1	0	75	90	44	40	100	100	89.79591837	75	42.66666667	15	7	23	22.5	43	13	190.2272727	44	31	18	25	0.335125629	0	2	0	0	1	0	1	1	1	0	0	1	2	0	0	2	0	0	0	0	0	0	0	1	0	1
73	0	0	62.5	100	64	60	33.33333333	100	100	85	24	13	7	17	16	35	7	133	41	34	22	29	0.67512957	0	0	0	1	0	0	0	0	0	0	0	0	1	0	0	1	1	0	0	0	0	0	0	0	1	0
74	0	0	37.5	100	28	25	66.66666667	100	44.89795918	65	48	19	12.83333333	22	24	45	8.919740702	205.2808989	45	24	18	19	0	2	2	2	1.432010274	2	0	1	3	1	1	0	1.279095419	0	3	2	3	1	0	0	0	1	2	3	2	2	1
75	0	0	50	80	32	25	0	75	100	40	57	27	7.099176236	26	28	50	12.39426481	234	39	38	22	25	1	2	2	0	1	1	0	1	1	1	2	0	1	2	2	2	3	1	1	2	0	2	1	0	0	1	1
76	1	1	62.5	95	44	46.66666667	0	100	100	85	36	27	9.545375148	20	24	27	7	170.8988764	45	27	16	22	1	1	0	0	1	0	0	1	0	0	1	0	1	2	0	1	1	1	0	0	0	1	0	1	1	1	1
77	1	0	37.5	75	36	25	0	0	44.89795918	60.19021212	35	26	15	29	24	34	11	194.1573034	45	30	15	22	1	1	1	0	1	1	0	1	0	0	3	1	1	3	0	2	1	1	0	0	0	2	0	0	0	1	1
78	1	0	25	100	32	30	0	100	100	50	44	22	17	20	25	41	9.755143509	205	49	43	20	17	1	2	2	2	1	1	0	2	2	0	1	1	0	1	1	2	1	1	0	0	0	1	0	0	0	0	0
79	1	0	62.5	100	48	35	0	25	87.75510204	60	27	17	7	17	21	24	7	139	41	35	23	24	0.964784849	0	0	0	1	0	0	0	0	1	0	1	1	1	1	2	0	1	0	0	1	2	0	0	0	0	0
80	1	0	62.5	85	40	35	0	50	67.34693878	35	42	21.11111111	10	22	19	37.125	7.2	183.1395349	45	26	19	22	0.863310808	1	2	1	2	1	0.363013403	1	1	1	1	1	2	2	0	2	2	1	1	0	1	1	0	1	1	1	0
81	1	0	75	90	40	40	27.68049201	81.01661672	100	70	42	24	14	24	19	35	8	184	50	22	21	25	0.129733018	0	0	0	1	1	0	0	0	0	1	1	1	1	1	1	0	1	0	0	1	2	0	0	0	1	1
82	1	0	37.5	80	36	35	0	0	67.34693878	50	50	22	7	36	26	35	14	217	52	35	20	23	0.51480257	1	1	1	1	1	0	1	3	1	1	1	1	2	0	1	1	1	1	1	1	3	1	1	1	1	1
83	1	0	62.5	90	64	55	0	0	77.55102041	55	29	17	8	17	18	26	7	138	41	44	24	30	0.242879084	0	0	0	1	0	0	1	0	0	1	1	0	2	0	1	0	1	0	0	1	2	0	0	0	0	0
84	1	0	62.5	85	64	60	0	50	57.14285714	65	31	19	13	22	21	33	8	167	41	47	21	27	0	0	0	1	1	1	0	1	1	0	0	1	0	1	0	1	1	1	1	2	1	1	-0.282430764	-0.278525749	-0.008992263	0.447898959	-0.801258954
85	0	0	0	75	48	30	0	25	100	30	46	14	8	24	16	35	6	173	33	25	22	30	1	0	2	0	1	0	0	1	0	0	3	3	2	0	0	2	1	1	0	0	0	3	0	0	0	1	0
86	0	0	62.5	90	60	55	66.66666667	75	77.55102041	65	26	14	7	15	16	39	9.20578122	146	36	35	23	29	0	1	0	0	1	0	0	0	1	0	1	1	0	2	0	0	1	0	0	0	0	0	1	0	0	1	0
87	1	0	62.5	55	52	50	0	0	44.89795918	45	45	29	15	44	25	41	11.3461887	243	49	27	20	25	1	1	1	1	1	1	0	1	1	1	3	1	1	1	2	1	3	1	0	0	0	1	0	0	1	1	0
88	1	0	75	90	32	25	0	0	89.79591837	80	45	19	11.27185105	17	29	20	10	168	38	41	22	27	1	2	2	0	2	1	0	1	1	1	1	1	1	3	0	2	2	1	2	1	0	3	0	0	0	0	0
89	1	0	50	75	68	25	33.33333333	25	100	45	30	12	8	18	18	29	7.900020158	145	42	25	27	27	1	0	0	0	1	1	0	0	0	0	0	0	1	0	2	2	1	2	1	0	0	1	0	1	0	1	1
90	1	0	62.5	100	52	40	66.66666667	100	89.79591837	40	48	22	11	23	31	33	10	202	51	32	14	18	0.343394559	1	1	1	1	1	0	1	2	0	0	3	1	2	2	0	0	2	0.591134212	0	1	1	0	0	1	0	1
91	0	0	37.5	70	36	20	33.33333333	25	44.89795918	55	41	13	7	21	22.5	27	10.03528039	160.5681818	36	28	17.99675673	26	2	0	1	0	1	1	3	1	1	1	1	3	0	2	0	2	2	3	1	1	0	1	0	1	0	1	0
92	1	0	50	100	24	25	28.75258044	100	100	68.41980321	42.28571429	24	10	19.63636364	23	32.4	7.2	189	46.50306946	32.22069285	16.06965348	21.9575015	0	2	1	1	2	0	0	1	0	0.024708958	1	1	1	2	0	2	3	1	1	0	0.677512513	2	0	0	0	0	0
93	1	1	37.5	100	36	5	0	100	100	90	52	25	22	13	38	49	15	253	53	18	25	24	1	1	2	2	3	1	0	0	0	1	1	2	3	1	0	2	3	2	0	0	0	1	1	2	0	2	2
94	1	1	37.5	65	0	0	0	0	44.89795918	25	75	27	16	36	36	53	13	286	57	26	8	16	1	2	2	3	3	2	1	3	1	2	2	2	2	3	3	2	1	2	1	0	0	3	2	2	3	1	1
95	0	1	37.5	70	32	10	0	0	44.89795918	35	64	42	21	50.18181818	36	72	27	347.8651685	56	26	15	23	1	2	2	2	2	2	3	1	1	1	0	2	2	3	0	2	3	2	0	0	1	0	1	2	1	3	2
96	0	0	50	100	48	45	0	100	100	75	29	24	10	22	23	29	13	166.8539326	39	32	25	31	1	0	1	0	1	0	0	0	1	0	0	1	2	2	0	1	0	2	0	0	0	1	1	0	1	1	0
97	0	0	25	45	28	25	0	0	55.10204082	30	62	37	13	37	35	53	26	302	53	25	15	20	1	1	2	2	1	1	2	2	2	1	3	2	1	2	2	2	3	1	2	0	2	1	1.042572082	0.157913084	1.254898234	1.143170681	1.069319336
98	0	0	25	50	20	10	0	0	22.44897959	25	39	28	10	30	28	29	12	200	46	25	14	22	1	0	2	2	2	2	3	1	3	1	1	1	2	3	0	2	3	3	1	0	1	1	0	2	2	1	0
99	0	0	62.5	85	56	65	100	0	57.14285714	60	24	16	7	16	11	22	6	123	39	46	30	29	0	0	0	0	0	0	0	1	1	0	0	0	0	0	1	0	0	0	0	0	0	0	0	0	0	0	0
100	0	0	75	100	48	35	66.66666667	100	100	85	26	10	7	12	13	20	7	107	31	29	24	27	1	0	0	0	1	0	0	1	1	0	0	1	0	2	0	1	0	0	0	0	0	1	0	0	0	1	0
101	1	1	12.5	40	0	0	0	0	67.34693878	45	61	37	27	37	32	50.625	11	280.4651163	44	24	13	27	2	2	2	0	3	0	0	0	0	0	1	2	2	3	1	2	2.884723164	2	2.079383152	0	0	0	1	0	0	3	0
102	1	0	25	95	24	10	0	0	44.89795918	80	61	23	9.003155858	29	36	50	22	260	42	36	26	19	2	2	0	1	1	3	3	1	1	0	2	1	1	3	1	2	2	2	0	0	1	2	1	1	1	1	1
103	0	0	25	100	36	35	100	100	100	65	48	20	7	21	17	41	8	187	41	18	15	24	1	1	3	1	2	0	3	1	0	2	1	0	3	2	0	2	1	1	0	0	0	2	0	0	0	1	0
104	0	0	87.5	100	76	75	100	100	100	55	18	12	7	14	10	21	6	101	36	40	25	30	0.451861016	0	0	0	0	0	0	0	0	0	0	0	1	0	0	0	0	0	0	0	0	1	0	0	0	0	0
105	1	0	37.5	100	48	40	0	100	89.79591837	70	42	19	8	18	15	35	8.695379973	166	48	39	26	27	0	0	0	0	0	0	0	1	0	0	0	0	0	0	0	0	0	0	0	0	0	0	0	0	1	0	1
106	1	0	25	100	56	35	0	100	89.79591837	70	42	13	7	16	17	24	7	143	39	27	26	23	0.266683217	1	2	2	1	1	0	1	1	1	3	1	1	2	2	2	1	0	1	0	0	3	0	0	0	0	0
107	1	0	75	80	56	65	100	100	77.55102041	60	26	18	12.77328376	23	11	24	7	139	36	29	25	31	-0.456865529	1	0	0	1	0	0	0	1	1	1	0	0	0	1	1	1	1	0	0	1	1	1	0	1	1	1
108	1	0	62.5	90	60	55	66.66666667	75	100	65	29	15	7	14	20	24	6	132.4719101	36	40.36363636	22	27	0.943849548	0	0	1	1	1	0	1	0	0	1	0	0	1	0	0	1	1	0	0	0	0	0	0	1	1	1
109	1	0	25	40	28	35	0	0	44.89795918	40	34	21	12	30	23	30	7	174.9438202	27	39	26	30	1	1	0	0	1	1	0	1	0	0	1	1	1	2	0	2	1	2	1	2	0	3	0	0	0	0	0
110	1	0	25	85	32	20	0	75	100	35	34	20	13	14	29	38	8	172	51	37	14	23	1	1	0	1	1	0	0	1	2	0	1	1	0	2	0	2	0	1	0	0	0	1	0	0	0	1	0
111	1	1	50	50	60	25	66.66666667	50	67.34693878	55	24	16	7	24	25	33	8	151	32	28	24	34.66610722	1	1	0	0	1	0	0	0	1	1	3	1	1	1	0	2	0	1	0	0	0	3	2	2	0	2	0
112	1	0	75	90	48	25	66.66666667	50	100	75	37	23	8	20	15	31	7	167	43	30	22	23	0	1	2	1	1	0	0	1	2	0	0	0	0	1	0	1	2	1	0	0	1	0	1	2	0	2	0
113	0	0	37.5	85	48	40	66.66666667	25	44.89795918	75	31	18	13.98356058	28	17	31	6	158	55	18	17	24	1	0	2	0	1	0	0	2	0	0	0	0	0	2	0	1	1	1	0	0	0	1	1	3	1	1	0
114	1	0	62.5	80	52	50	0	75	100	50	35	19	10	17	19	42	11.82265214	176	51	41	16	21	0	1	1	0	0	2	0	1	2	1	0	1	0	2	3	0	1	1	1	0	1	0	1	0	1	0	2
115	1	0	62.5	100	20	15	32.24138753	100	89.79591837	55	44	15	14	20	24	68	11	225	46	31	22	22	1	0	1	2	2	0	0	1	3	1	1	1	2	2	3	2	2	2	1	1	0	2	1	0	1	0	0
116	0	0	75	100	80	70	100	100	100	50	23	12	7	12	7.932591498	24	7	114	31	30	26	29	0	0	2	1	0	0	0	0	0	1	0	0	0	0	0	0	3	1	0	0	0	1	0	0	0	0	0
117	0	0	62.5	65	36	40	0	0	44.89795918	70	42	29	16	32	31	40	8	230	43	41	18	21	0.865747752	3	2	1	2	3	2	2	3	1	0	2	2	3	2	2	3	2	0	0	1	2	0	0	1	1	1
118	0	0	37.5	95	36	30	0	0	67.34693878	40	46	28	7	30	19	29	7	199	43	34	24	23	1	0	0	2	1	2	1	1	1	1	1	1	0	1	2	2	2	0	0	0	2	1	0	0	0	1	0
119	1	1	37.5	50	48	5	0	50	32.65306122	50	58	23	7	38	27	30	11	220	40	34	18	25	0.373063927	1	1	0	1	2	3	1	1	0	1	0	1	2	1	1	1	2	0	0	1	3	0	0	1	1	1
120	0	0	37.5	100	24	35	0	0	100	55	51	26	12	21	30	52	10	232	53	22	14	21	0.979373919	2	3	2	2	1	0	1	2	2	0	0	2	2	0	3	1	1	2	0	0	1	1	1	1	1	0
121	0	0	62.5	90	20	5	0	0	89.79591837	35	55	28	10	17	28	32	10	203	50	22	17	24	1.283815802	2	1	1	1	1	0	1	1	0	0	1	1	2	0	2	0	2	0	0	1	0	0	0	0	1	1
122	1	0	50	90	32	15	66.66666667	50	79.59183673	50	55	33	10	27	29	36	11	233	46	27	19	22	0	1	2	1	2	1	0	1	1	1	3	1	1	2	1.311527599	1	1.324717382	2	1	0	0	1.006605773	0	0	0	0	0
123	1	0	37.5	100	44	13.33333333	0	100	100	70	43	19	6.044981346	19.63636364	26	26	16	177.9775281	39	29	22.73272421	23.75	1	0	1	1	1	1	0	1	1	0	0.427311483	1	2	1	-0.116107111	2	0	3	2	0	0	0	0	1	0	1	1
124	1	0	50	92.85304377	36	40	0	100	67.34693878	50	36.26666667	26	16	23	27	40.23529412	10	202.5	48	31.63636364	25	25	0.568235803	1	1	1	1	1	0	1	2	1	1	1	1	2	2	2	3	1	0	0	1	1	0	0	1	1	0
125	1	0	62.5	65	24	20	0	0	44.89795918	25	58	35	20	46	25	28	16	259	39	31	18	23	0.380125124	2	2	1.160222108	1	1	3	1	1	0	1	1	0	0	1	2	3	2	0	0	2	2	0	0	1	1	1
126	1	0	25	80	44	30	0	0	22.44897959	45	59.73333333	38	18	39	31	58	12	289.2134831	47	36	19	27	1	1	1	0	1	1	2	1	0	0	1	1	1	2	0	1	2	1	0	0	1	0	1	1	0	1	1
127	0	1	12.5	100	36	5	0	25	100	60	39	16	8	24	28	30	8	181	39	28	25	28	1	0	0	0	2	0	0	1	0	0	3	1	1	0	0	3	2	3	1	0	0	1	1	0	0	2	0
128	0	0	87.5	95	64	70	66.66666667	100	100	70	22	10	7	12	16	24	6	110	37	38	21	28	0	0	0	1	0	0	0	1	1	0	0	0	0	1	0	2	0	1	0	0	0	0	0	0	0	0	0
129	1	1	25	33.33333333	16	20	0	0	42.85714286	20	80	46	28	52	42	83	22	397	52	27	12	14	1	3	3	3	3	1	3	3	3	3	2	2	2	2	0	3	3	3	2	1	3	3	0	0	3	1	0
130	0	0	100	100	40	25	33.33333333	100	100	95	50	22	7	16	21	21	10	165	39	30	21	29	0.754122579	2	2	0	2	1	0	0	1	1	1	1	0	2	0	2	2	2	1	0	0	0	0	0	0	0	0
131	0	0	75	90	60	55	100	100	77.55102041	60	25	13	8	17	17	23	6	127	41	30	24	24	0	0	0	1	0	0	0	1	1	0	0	0	0	2	0	2	0	0	0	0	1	1	0	2	1	0	0
132	0	0	100	95	76	80	100	100	100	70	22	10	8	12	11	20	6	103	29	45	25	35	0	0	0	0	1	0	0	0	0	0	0	0	0	0	0	0	0	0	0	0	0	0	0	0	0	1	0
133	1	0	50	65	36	10	100	75	57.14285714	50	44	18	7	34	16	28	7	182	43	32	26	27	0.693386668	1	0	0	1	2	0	0	0	1	2	0	0	0	1	1	2	2	0	0	1	1	0	0	0	1	1
134	0	1	62.5	95	40	5	0	0	67.34693878	35	41	10	8	18	27	26	8	156	31	23	26	28	1	0	3	0	2	0	0	1	0	0	1	3	1	2	2	2	2	2	0	0	1	2	1	2	2	3	0
135	1	1	37.5	90	40	35	33.33333333	25	55.10204082	50	31	18	14	19	17	41	8	170	38	26	27	27	1	2	2	0	1	3	0	0	0	1	0	1	2	0	0	1	1	0	0	0	0	3	0	1	3	1	1
136	1	0	12.5	60	32	5	0	0	44.89795918	30	49	18.88888889	28	43	32	39	7	243.7078652	46	18	12	19	1	1	2	0	1	1	0	2	2	3	3	1	2	1	2	3	3	3	0	0	1	1	1	1	3	1	3
137	1	0	37.5	75	60	40	0	33.33333333	67.34693878	50	41	24	14	18	22	22.5	7.2	175.862069	50	33	20	22	2	1	0	0	1	1	0	1	0	1	1	1	1	2	2	2	2	1	0	0	1	2	1	0	0	1	1
138	1	0	37.5	80	24	5	0	0	55.10204082	40	60	30	13	35	32	43.41176471	13	254.8314607	47	29	17	21	1	1	1	1	2	2	0	1	1	2	1	3	1	2	0	2	3	2	3	3	0	0	0	0	1	1	2
139	1	1	25	35	28	15	0	0	20.40816327	10	59	35	24	41	33	50	12	287	57	30	12	23	1.415312678	2	1	1	2	3	3	1	2	1	3	2	0	3	1	2	3	2	1	0	2	2	1	2	1	2	2
140	0	0	62.5	95	52	60	33.33333333	25	100	65	21	11	11.4227578	18	14	21	8	122	35	45	27	37	1.051770512	0	0	0	1	0	0	0	0	1	0	1	1	1	0	1	1	1	0	0	0	0	0	0	0	0	0
141	1	0	37.5	65.84620946	40	10	0	0	44.89795918	70	51	18	9.805569846	27	28	30	11	202	48	30	16	18	0.952946362	1	2	1	2	1	0	2	1	1	3	3	1	2	0	2	2	2	2	3	0	2	1	2	1	2	1
142	0	0	62.5	90	58.72517553	54.55656758	0	100	67.34693878	70	25.6	14	8	22.39442525	10.28571429	21.375	6	127.7777778	37	31	22	27.77777778	0.441628119	0	0	2	1.083565781	0	0	0	0	0	0	0	0	0	0	0	3	1	0	0	0	2	0	0	0	0	0
143	1	0	62.5	95	20	15	0	0	30.6122449	50	56.53333333	36	16	38	35	53	13	283.1460674	44	30	18	25	1	1	0	0	2	1	0	1	1	0	3	1	2	2	1	2	1	2	2	0	0	1	1	0	0	1	1
144	0	0	12.5	100	20	25	0	0	0	40	42	20	14	25	26	29	7	187	41	33	23	25	0	2	2	1	1	1	1	1	1	1	0	1	0	1	1	2	0	1	1	2	2	3	1	1	0	1	0
145	1	1	0	62.5	12	30	0	25	44.89795918	23.19994214	66.13333333	30	22	40	31	56	17	287.3863636	49	25	23	22	1	2	2	1	1	2	3	1	1	1.185849782	1	1	2	3	3	2	3.118809511	3	2	3	1	2	0	0	1	1	0
146	0	0	25	90	32	30	0	0	79.59183673	55	51	35	20	33	24	34	10	232	46	25	24	26	1	1	1	0	1	1	1	1	2	1	0	1	1	2	0	1	1	2	1	1	1	0	0	0	0	0	0
147	1	0	50	85	40	20	0	75	77.55102041	45	43	18	12.40988611	18	18	21	8	162	34	38	28	30	1	1	0	0	1	1	0	1	1	0	1	1	1	2	0	2	2	2	0	0	1	1	1	0	1	1	1
148	1	0	75	51.10766846	48	30	34.52089685	15.82868064	44.89795918	25	51	25	17	36	28	54	13	256	46	34	18	20	1	2	1	3	1	1	3	1	0	1	1	2	0	2	1	1	3	1	0	0	1	3	0	0	1	1	1
149	0	1	62.5	100	60	35	0	100	100	65	34	11	7	20	21	30	7	148	40	26	23	25	1	1	2	2	1	1	0	1	0	0	0	0	1	2	0	2	0	0	0	0	0	0	0	0	0	1	0
150	0	0	62.5	70	64	25	33.33333333	25	100	40	21	12	4.665197098	13	15	27	7	118	25	41	25	33	1	1	0	0	1	0	0	0	0	0	0	1	0	1	0	3	2	1	0	2	0	0	0	0	0	1	0
151	1	0	50	95	40	30	100	100	100	65	43	18	7	16	18	39	8	169	40	25	17	21	0	2	1	1	1	1	1	1	1	1	3	1	1	2	2	0	0	0	0	0	0	0	0	0	1	1	1
152	1	0	37.5	45	24	15	0	0	44.89795918	50	36	18	10	28	24	31	12	176	27	49	22	30	2	0	0	1	2	2	0	1	0	0	0	1	1	1	0	2	0	3	2	1	2	0	0	0	0	0	1
153	0	1	62.5	50	44	25	0	0	44.89795918	40	35	19	8	29	20	27	8	166	36	36	28	27	1	0	0	1	1	1	2	1	1	0	3	2	1	2	1	2	2	2	1	0	1	1	0	1	1	2	1
154	0	0	25	90	48	35	0	0	32.65306122	65	31	14	7	19	13	19	11	127	34	33	25	28	1	1	0	0	1	2	3	0	1	1	0	2	1	2	0	0	1	1	1	1	1	2	2	0	1	1	1
155	1	1	50	55	52	15	33.33333333	25	100	45	45	17	7	21	27	25	10	180	35	33	21	22	1	0	0	0	2	0	0	2	1	0	1	1	1	3	1	2	2	2	0	0	0	3	0	0	0	1	0
156	0	0	12.5	70	40	10	33.33333333	0	65.30612245	60	51	19	10	24	25	31	7	188	41	30	29	27	1	1	2	0	2	0	0	0	1	1	0	0	1	0	0	1	0	2	1	3	0	3	1	1	1	2	2
157	0	0	50	90	32	20	0	100	77.55102041	95	41	20	7	24	19	27	8	162	40	30	22	30	0	0	2	0	1	0	0	1	1	0	3	1	1	2	0	1	0	1	0	0	0	2	0	0	0	0	0
158	0	0	25	66.66666667	40	35	0	0	44.89795918	70	38.4	21	7.665938456	26	16	26	8	163.8202247	29	45	23	29	2	1	0	0	1	0	0	1	1	0	1	1	0	1	0	2	2	1	1	1	0	1	-0.087525101	-0.458639858	-0.682694666	1.013332693	-0.728537154
159	1	0	62.5	75	24	0	0	0	55.10204082	50	46	27	8	37	33	35	10	228	53	24	18	24	2	1	1	2	2	0	0	1	1	0	3	2	1	2	2	3	3	3	1	0	1	3	0	0	0	1	0
160	1	0	12.5	90	24	10	0	0	32.65306122	70	46.85714286	21.11111111	12	28.8	28	34.875	8	202.7710843	44	40	17	34	2	2	3	0	1	0	0	0	0	0	2	1	1	2	1	1	2	1	2	1	0	0	0	0	0	1	0
161	1	0	50	55	36	40	0	0	22.44897959	30	35	25	13	31	19	46	10	205	46	40	14	25	1	1	1	2	1	1	0	0	0	0	0	0	0	0	0	1	2	2	1	1	1	0	1	2	2	2	2
162	1	0	25	60	52	45	33.33333333	25	44.89795918	60	31	15	8	14	15	20	7	129	34	38	21	30	1	2	0	-1.012762936	1	0.672067312	0	0	0	0	1	0	0	1	1	2	1	1	1	0	0	2.61502657	0	0	0	1	0
163	0	0	37.5	95	44	50	33.33333333	0	44.89795918	55	32	20	21	21	17	32	8	169	35	33	25	29	1	2	0	0	1	1	0	1	1	1	1	1	1	1	0	2	1	1	0	0	1	0	0	0	0	0	0
164	1	0	62.5	35	56	20	0	0	55.10204082	40	32	16	15	33	21	34	9.20328514	183	46	35	23	23.33333333	1	1	0	1	1	1	0	1	1	0	1	2	2	1	1	1	2	2	1	0	1	1	0	1	1	1	0
165	1	0	37.5	80	24	25	33.33333333	25	57.14285714	35	63	34	13	31	31	61	20	281	51.78592857	21.22273007	16	22	1	2	2	1	2	1	0	1	2	1	1	2	2	2	0	2	1	2	1.621609678	0	0	2	0	0	1	1	0
166	1	0	62.5	90	24	25	0	0	77.55102041	50	59	24	7	30	19	31	13	209	39	39	19	29	1	1	2	0	1	0	3	0	0	1	1	1	0	2	0	2	2	1	1	0	0	3	0	0	0	1	0
167	1	0	37.5	95	60	40	0	75	67.34693878	80	25	14	14.71944876	22	20	24	7.995062671	142	30	49	31	30	0	0	0	0	1	0	0	1	0	0	1	1	1	1	0	1	2	2	0	0	0	0	0	0	0	1	1
168	1	0	37.5	85	48	35	0	50	100	62.14440903	38	14	12	16	13	34	7	148	42	30	16	26	1	0	0	0	1	0	0	1	1	1	1	0	1	1	2	1	0	0	0	0	0	1	0	0	0	0	0
169	1	0	25	75	52	25	0	0	32.65306122	75	30	12	7	23	23	28	10	152	36	42	24	30	1	1	1	0	1	0	0	1	0	0	1	1	1	2	0	2	1	2	0	0	0	1	1	1	0	1	0
170	1	0	50	90	48	35	33.33333333	100	67.34693878	65	30	14	7	17	13	35	10	144	39	37	24	29	1	1	0	0	1	0	0	0	0	1	1	1	1	1	1	1	1	1	0	0	1	2	0	1	0	1	0
171	1	1	0	50	0	5	33.33333333	25	0	25	56	38	17	52	30	50	19.2	292.247191	52	25	15	25	-0.119898916	2	0	2	0	3	3	1	0	0	3	1	2	2	0	2	1	2	3	3	3	1	1	0	0	1	0
172	0	1	50	70	24	15	0	0	32.65306122	65	37	27	11	30	31	20	8	188	36	43	28	30	0.917680318	0	0	0	1	0	0	0	0	1	0	1	0	1	0	2	2	2	2	0	1	1	0	0	0	1	0
173	0	1	25	55	24	25	0	0	32.65306122	25	54	22	19	24	22	30	8	208	41	24	15	27	1.755586148	1	2	0	1	0	0	0	1	1	1	3	1	2	0	1	3	1	1	0	1	1	1	2	0	1	0
174	1	0	0	65	8	5	0	0	22.44897959	15	71	28.88888889	13	48	38	64	17	317.5280899	53	32.4	19	25	1.488779438	3	2	3	1	0	3	2	3	1	1	1	1	2	1	2	3	3	3	3	1	2	1	2	2	1	1
175	1	0	62.5	95	48	60	33.33333333	75	89.79591837	70	20	15	10	15.27272727	14	18	6	111.2359551	28	41	22	33	0	0	0	0	1	0	0	0	0	0	0	0	0	1	0	0	1	1	0	0	0	1	0	0	0	1	0
176	1	0	62.5	100	52	50	0	25	67.34693878	55	26	14	7	23	10	21	7	128	32	36	23	29	1	0	1	1	1	1	0	0	0	1	1	1	0	0	0	0	2	0	0	0	0	2	0	0	0	1	0
177	1	0	62.5	100	52	70	0	100	100	65	41	24	12	19	17	34	7.688889913	180	45	37.09090909	21	24	1	2	2	0	1	1	1	1	1	0	1	0	1	3	2	1	2	1	2	0	1	1	1	0	0	1	1
178	1	0	12.5	75	16	10	0	0	32.65306122	65	39	27	7	26	23	22	16	186	35	34	18	30	2	1	0	0	1	0	0	1	1	0	1	2	1	2	0	2	3	3	1	3	0	0	0	0	0	1	0
179	1	0	75	50	88	65	100	75	44.89795918	70	28	13	7	22	16	24	7	135	35	32	17	33	1	0	0	0	1	0	0	0	0	0	0	0	1	2	2	1	0	0	0	0	0	0	0	0	0	0	0
180	1	0	25	85	20	5	33.33333333	0	44.89795918	10	45	34	16	36	30	22	8	229	44	29	24	21	1	1	1	0	1	2	3	1	2	1	1	2	2	2	0	1	2	2	0	0	3	2	0	0	0	1	0
181	1	0	62.5	60	56	25	66.66666667	50	100	65	27	11	7	18	16	18	7	118	34	37	23	30	0	0	0	0	1	0	0	0	0	0	0	1	1	1	0	1	1	1	0	0	0	1	0	0	0	0	0
182	1	0	37.5	65	28	10	0	0	44.89795918	35	39.46666667	21	7	30	19	20	8	160.7865169	35	30	20	29	1	0	0	0	1	0	0	0	1	0	0	1	1	1	0	1	1	2	2	1	1	0	1	0	1	1	0
183	1	0	50	40	36	35	-20.96294183	6.802836553	10.20408163	50	43	32	21	37	30	41	12	248	49	46	18	25	1	1	1	1	1	1	1	0	1	1	1	1	0	1	0	1	2	1	1	0	1	1	0	0	0	1	1
184	1	1	12.5	25	5	5	33.33333333	0	12.24489796	25	73.6	42	28	54	38	50.82352941	16	334.137931	42	30	12	26	1	2	3	2	3	0	0	1	0	3	2	1	1	3	0	1	3	2	3	1.140362086	2	1.815200215	3	3	2	3	1
185	1	0	50	66.66666667	48	45	0	50	46.93877551	40	31	20	12	26	13	24	8	153	39.64969756	35.97984304	22	28	1	1	0	0	1	1	0	1	1	1	0	1	1	1	1	1	1	1	1	1	1	2	0	2	1	1	1
186	1	0	100	60	76	55	100	100	67.34693878	90	26	12	8	17	16	31	10.86786965	136	41	28	23	27.77716595	0	1	0	0	0	0	0	0	0	0	3	1	0	0	1	1	0	1	0	0	0	0	0	0	0	0	0
187	1	0	25	20	16	15	0	0	67.34693878	10	57	39	29	37	26	39	7.159597729	265	48	35	22	26	0.912507727	1	3	0	1	1	3	1	2	0	1	3	1	2	0	1	3	1	0	0	2	1	2	1	0	1	1
188	1	0	62.5	100	60	50	0	100	100	75	34	17	15	15	12	20	7	139	32	45	31	36	1	1	0	0	1	0	0	1	0	0	0	1	1	0	0	1	1	1	0	0	1	0	0	0	0	1	0
189	1	0	62.5	100	40	35	0	0	55.10204082	65	34.24839754	14.70432518	7.476223242	20.10548739	14.58997093	25.1233772	6	141.2630098	38	45	19	32	0.704156557	0	0	0	1	0	0	1	1	0	1	0	1	2	0	1	1	1	0	0	0	0	0	0	0	1	0
190	0	0	62.5	65	44	20	33.33333333	50	57.14285714	25	42	17	2.324286313	21	22	38	12	184	44	34	17	21.11111111	1	1	2	2	2	2	3	2	1	1	1	1	1	2	0	2	2	2	0	0	1	2	0	0	1	1	1
191	1	1	50	95	32	25	0	0	57.14285714	75	35.2	18	7	23	27	29	15	184.0449438	48	21	16	20	1	2	2	1.365647601	2	0	0	1	1	1	0	1	1	2	3	2	0	0	1	0	0	0	1	2	1	1	0
192	0	0	62.5	85	48	35	0	0	67.34693878	45	39	14	12	22	31	39	10	181	34.90909091	31	25	30	1	1	1	0	1	0	0	1	0	1	0	1	1	1	1	2	0	1	0	2	0	2	0	1	0	1	0
193	1	0	50	95	52	45	33.33333333	25	77.55102041	45	40	20	8	23	16	28	8	171	42	44	19	21	1	1	0	0	1	1	0	1	2	1	1	0	1	0	0	0	1	1	2	0	1	0	1	1	0	1	1
194	1	0	37.5	80	28	20	0	0	32.65306122	25	55	38	23	41	32	53	13	293	51	19	15	21	2	2	1	1	1	3	2	1	1	1	2	2	2	3	0	2	2	2	1	0	1	2	0	1	1	0	0
195	1	0	100	100	88	75	100	100	100	60	17	11	7	12	9.717441723	19	6	100	33	39	25	25	0	0	0	0	0	0	0	0	1	0	0	0	0	0	0	0	0	1	0	0	0	1	0	0	0	0	0
196	1	0	75	100	52	40	0	100	100	74.20200474	27	16	11	16	28	34	14.65410328	162	39	45	14	29	1	0	0	0	1	1	0	1	0	0	1	1	1	2	0	1	2	2	0	0	0	0	1	0	1	1	0
197	1	0	62.5	90	32	35	0	0	100	75	32	22	11	16	11	18	8	142	37.09090909	37	19	32	1	1	1	0	1	0	0	0	0	0	1	0	0	1	0	2	3	1	1	0	0	2	0	1	0	1	0
198	1	0	50	100	28	35	0	100	89.79591837	75	32	18	8	15	21	25	8	144	43	29	24	19	1	0	0	1	1	1	0	1	1	0	0	0	0	1	0	2	0	0	0	1	0	0	0.9231989	0.839074874	0.370098956	0.671558339	0.829618343
199	1	0	37.5	90	60	55	0	25	67.34693878	30	46	25	18	29	22	59	17	242	46	30	26	23	1	0	0	0	0	0	0	0	1	0	0	0	1	1	0	1	0	1	1	0	0	0	0	0	1	1	1
200	1	0	62.5	85	68	60	33.33333333	100	100	90	25	15	10	14	19	22	6	128	43	27	22	20	1	0	0	0	1	0	0	0	0	0	0	0	0	0.925058429	0	1	1	1	0	-0.600400593	0	3	0	0	1	0	0
201	1	0	62.5	65	56	50	0	0	57.14285714	55	32	20	10	24	16	34	8	165	39	33	23	27	1	1	0	0	0	0	3	1	1	0	0	0	1	2	0	2	0	1	0	0	0	1	0	0	1	0	2
202	0	0	37.5	90	48	40	33.33333333	25	67.34693878	35	28	20	13	20	15	29	7	150	35	39	20	30	1	1	1	0	1	0	0	0	0	0	0	0	1	1	0	1	0	1	1	0	1	1	0	0	0	0	0
203	1	0	50	50	48	30	0	25	44.89795918	60	51	28	14.03107066	33	29	36	7	236	45	35	24	19	2	1	1	1	2	1	0	1	1	2	0	0	0	2	0	1	1	2	0	0	0	1	2.051515063	2.593133469	1.522669051	1.666119417	2.239026864
204	0	0	62.5	75	64	25	0	0	44.89795918	75	30	16	8	27	21	32	11	167	32	37	23	30	1	0	0	0	1	0	0	0	1	0	0	1	1	2	0	2	2	2	0	0	0	2	0	0	0	1	0
205	1	0	50	90	56	30	0	0	77.55102041	40	38	15	8	24	17	27	12	159	36	40	23	35	1	1	0	0	1	2	0	1	1	1	1	2	0	0	0	2	1	2	1	1	1	0	0	0	0	1	1
206	1	1	37.5	70	36	25	0	0	44.89795918	35	53	26	14	31	29	36	12	232	51	26	17	22	1	1	1	2	1	1	0	2	1	1	3	1	1	2	2	2	2	2	0	0	1	3	1	1	2	1	2
207	0	1	50	95	28	30	0	0	67.34693878	30	45	21.11111111	8	25	22	29.64705882	16	195.3409091	41	35	24	32	1	3	1	0	1	1	0	0	0	0	3	1	1	1	0	2	2	1	0	0	1	3	0	0	0	1	1
208	1	0	37.5	100	52	20	0	0	32.65306122	45	37	15	7	22	19	19	8	149	33	33	25	29	1	0	1	0	1	1	0	1	0	0	0	1	1	1	0	1	2	1	0	0	1	1	1	1	0	1	1
209	1	0	50	75	36	25	0	75	67.34693878	60	49	18	7	20	16	33	8	173	41	30	22	21	1	1	3	3	1	0	0	1	1	3	1	1	2	2	3	2	2	1	2	3	0	0	1	1	1	1	1
210	1	0	75	100	56	35	33.33333333	100	100	80	32	16	5.358380574	19	21	29.64705882	11	154.7191011	40	37	22	29	1	1	0	0	1	0	0	0	0	0	0	1	1	2	0	1	0	2	0	0	0	0	0	0	1	1	0
211	1	0	12.5	5	8	15	0	0	22.44897959	5	77	50	34	57	44	78	28	419	44	32	19	24	1	3	1	2	2	2	1	2	1	2	2	2	2	2	1	2	3	1	2	2	2	3	0	0	1	1	2
212	0	0	50	85	24	5	6.640150895	-30.76081105	44.89795918	35	40	17	11	34	23	29	12	193	38	35	21	31	1	1	0	0	3	0	0	1	0	0	1	1	1	2	0	3	3	3	0	0	1	1	0	0	0	1	0
213	0	0	50	80	52	25	0	0	44.89795918	40	44	28	10.1672388	32	23	50	14	231.5730337	45	32	18	26	1	1	2	0	1	1	1	1	1	0	0	1	1	2	1	1	1	2	0	0	1	1	1	1	1	1	1
214	1	0	75	80	48	45	66.66666667	50	57.14285714	80	50	27	18	31	30	58	17	262	58	34	25	23	1	1	1	1	0	1	0	1	2	1	1	2	1	2	0	1	1	1	0	0	0	0	1	0	1	1	2
215	1	0	50	50	44	25	0	0	44.89795918	35	50	26	17	37	25	60	11	258	48	24	22	25	1	1	0	3	1	0	3	1	0	2	1	1	0	2	0	1	2	2	0	0	0	0	0	0	1	2	1
216	0	0	75	45	72	75	100	50	44.89795918	50	19	12	7	15	17	26	7	118	45	32	20	28	0	0	0	0	1	0	0	0	0	0	0	1	0	1	0	1	0	1	0	0	1	1	1	0	0	1	0
217	1	0	62.5	80	56	50	33.33333333	75	100	50	34	14	8.704241251	16	15	36	7	152	39	37	21	26	1	1	0	0	1	0	0	0	1	1	0	0	1	1	2	0	1	1	0	0	0	3	1	1	1	1	1
218	0	0	37.5	80	32	35	66.66666667	0	32.65306122	30	50	21	12	31	27	43	12	223	47	28	14	21.6340477	2	2	2	0	2	1	0	1	1	2	1	1	1	2	1	2	2	2	1	2	1	2	2	2	3	2	2
219	1	0	37.5	95	44	35	0	25	67.34693878	35	46	30	21	41	28	26	8	231	41	40	24	26	1	1	0	0	2	1	0	1	1	1	0	1	1	2	0	2	2	1	1	0	1	1	0	1	0	1	0
1	1	1	37.5	95	28	25	0	25	77.55102041	70	37.33333333	19	10.11603463	17	13	26	6	139.5505618	38	39	17	33	0.8280642	1	1	0	1	1	1	1	1	0	1	0	0	0	0	1	1	1	1	1	0.277031115	0	0	0	0	0	0
2	1	1	25	85	12	30	0	0	55.10204082	60	59	34	16	31	21	41	12	242	46	26	15	15	1.206301268	2	2	2	3	2	3	1	1	1	0	1	2	2	1	2	2	2	1	1	0	0	1	2	1	1	1
3	1	0	87.5	90	48	30	0	0	77.55102041	60	46	13	10	22	25	22	6.60452741	169	44	37	26	29	0.631162345	1	2	2	2	1	0	1	0	0	1	1	0	1	0	2	2	2	1	0	1	3	0	0	0	1	0
4	1	0	25	85	28	15	0	0	55.10204082	75	51	16	10.90974603	25	24	26	6	185	38	38	26	25	2	1	1	0	1	2	3	1	2	0	1	3	1	2	0	2	3	2	2	2	0	2	0	0	0	0	0
5	1	0	100	95	60	50	100	100	79.59183673	50	29	12	8	22	14	25	6	136	47	40	14	20	0	0	0	2	1	1	0	1	0	1	1	1	0	0	1	0	2	1	0	0	0	0	0	0	1	1	1
6	1	0	25	95	32	10	0	100	79.59183673	60	46	20	7	20	32	33	9.130681652	191	48	37	22	18	1	1	1	3	2	0	0	1	2	1	2	1	1	1	2	2	0	2	0	0	0	2	0	1	3	1	2
7	1	0	50	100	32	20	0	100	77.55102041	55	58	34	10	31	26	45	10.5913324	242	47	35	19	22	1	2	2	2	2	2	1	1	3	2	2	1	1	2	1	2	1	2	1	1	1	0	0	0	0	0	0
8	0	0	50	100	44	55	0	100	89.79591837	95	26	17	12	23	15	31	10	160	54	42	20	19	0.138655515	0	0	0	1	1	1	0	0	0	0	1	0	0	0	0	2	0	0	0	1	0	2	1	2	1	1
9	0	0	48.1655559	96.00739255	35.3442495	27.31882368	37.07380228	59.19083594	102.5867475	66.85424907	41.33237912	18.90640676	7.446807132	18.29918261	20.54777786	30.09913958	7.030072777	166.3432177	37.94256338	32.28090987	20.98884011	26.27264196	1	0.91218038	0.496007926	0.142055334	1.248313051	0.195687681	0.17046701	0.829986078	1.036220425	0.996570258	-0.697333505	-0.110721622	0.364401359	1.40577595	0.171392947	1.140809243	1.305117824	0.090910574	0.042137145	0.051358503	0.007272129	0.256601067	0	1	0	1	0
10	1	0	25	35	32	5	0	0	100	80	48	20	10	22	34	33	8	211	43	27	16	26	2	1	2	1	1	3	0	1	0	0	1	1	2	2	0	3	2	3	1	0	0	3	1	0	0	1	1
11	0	1	37.5	100	36	25	0	100	89.79591837	40	47	20	7.717050628	17	22	41	10.92333009	189	43	24	21	21	1	1	1	1	2	1	0	1	2	1	1	1	1	2	0	2	1	1	1	0	0	2	1	1	1	1	1
12	1	1	37.5	45	40	30	33.33333333	25	44.89795918	35	45	25	21	37	23	45	8	223	42	32	20	27	0.55159392	1	0	0	1	0	3	1	2	3	1	1	1	2	1	1	2	2	1	1	2	3	1	0	0	1	0
13	1	0	50	75	52	45	0	0	44.89795918	50	33	20	13	28	19	38	8.712839733	184	50	46	17	28	1	1	0	0	1	1	0	0	0	1	1	1	0	1	0	1	2	1	1	0	1	0	0	0	1	1	0
14	1	0	25	80	32	25	0	100	100	60	52	15	7	13	25	42	11	196	38	44	20	26	1	1	0	1	2	0	0	1	0	0	1	1	1	2	0	1	2	0	0	0	0	0	0	0	0	0	0
15	1	1	0	25	12	5	0	0	10.20408163	10	53	29	35	23	34	44	6	244	49	20	14	20	2	2	1	3	1	1	0	1	2	1	1	0	3	2	0	3	2	2	3	3	0	0	1	1	1	1	1
16	1	0	25	70	36	15	0	0	44.89795918	56.30997805	36	21	9.402219942	33	22	30	13	190	47	38.18181818	21.86788227	27.5	2	1	1.741515688	1	1	1	1.24939654	1	1.013936243	1	3	1	1	1	1	2	1	2	0	0	1	2	1	1	2	2	1
17	0	0	37.5	70	36	20	33.33333333	25	67.34693878	40	48	26	15	30	23	38	8.630890141	211	51	27.27272727	13	21	0.789766504	1	1	2	2	1	0	1	0	1	0	1	1	3	0	3	1	2	1	0	1	2	0	1	1	1	0
18	1	0	25	70	36	15	0	0	67.34693878	30	48	26.66666667	7	33.6	27	29.25	7	202.7710843	48	34	22	29	1.289253397	0	2	2	1	1	0	0	1	1	3	1	0	3	0	2	0.773306078	2	0	0	0	2	1	1	1	2	1
19	1	1	0	20	0	0	0	0	44.89795918	30.7483973	70	40	29	42	40	71	23	362	57	33	16	18	1.030489747	3	2	3	2	3	3	2	1	3	1	2	0	2	2	3	2	3	2	1	1	2	2	3	3	2	3
20	1	0	50	75	44	20	0	0	57.14285714	30	43	20	11	27	25	22	11	189	39	28	21	29	1.484720327	1	1	0	1	1	0	0	0	0	0	2	1	1	0	1	2	1	2	2	1	2	0	0	0	0	0
21	1	0	25	65	40	20	0	0	44.89795918	45	57	33	21	29	25	30	8	230	44	24	18	27	1.158793549	1	1	1	2	0	3	1	1	1	3	3	3	2	0	3	1	3	2	0.430906737	0	3	1	0	1	1	0
22	0	0	62.5	75	48	20	0	0	57.14285714	25	33	21	10	30	23	24	8	169	34	36	25	25	0.961055995	1	0	1	2	0	0	1	0	0	1	1	1	1	0	2	0	2	2	0	1	1	0	0	0	0	0
23	1	0	25	40	28	25	0	0	10.20408163	20	41	24	11	43	27	34	8	211	39	33	20	21	1	1	1	1	3	1	0	1	2	0	3	1	2	3	2	2	1	3	2	1	2	3	1	0	1	2	1
24	1	0	37.5	90	36	30	0	0	100	65	55	37	19	34	21	22	8	228	35	39	20	27	1	1	1	0	1	0	0	1	0	0	1	0	0	1	0	2	3	1	2	2	1	0	0	0	0	1	0
25	1	1	25	45	44	15	0	0	42.85714286	50	37	21	14	36	22	30	11	189	44	26	21	29	2	2	1	0	1	1	0	1	0	1	1	1	1	1	0	2	0	3	0	0	0	1	1	1	0	1	1
26	1	0	62.5	95	48	30	0	0	67.34693878	65	38	20	10	29	23	29	8	176	45	35	21	23	1	0	2	0	2	1	0	1	1	1	1	1	1	2	2	2	1	1	0	0	1	1	0	2	0	1	1
27	1	0	37.5	60	52	5	0	50	44.89795918	40	62	26	13	42	31	41	10	263	43	26	19	23	1	2	1	1	1	1	1	1	2	1	1	1	2	2	3	2	3	3	2	3	1	1	2	0	1	1	1
28	1	0	25	55	12	15	0	0	32.65306122	50	71	32	11	43	31	43	19	287	44	29	15	21	1	3	3	2	1	1	3	2	3	1	1	1	1	2	3	2	3	2	3	3	0	2.343900189	1	0	1	1	1
29	1	0	12.5	65	28	35	0	0	44.89795918	50	52	25.55555556	18	32	30	54	10	262.7586207	51	26	20	15	1	0.925748392	1.48274175	1.157191662	3.242323379	1.990675352	2.021601127	2.356934003	2.316121022	1.174152589	0.860919023	1.48359817	1.213886883	2.827129236	2.364525411	3.226792561	3.436096561	3.335216132	0.174198852	0.617706559	1.84818891	2.924423735	1	1	1	3	2
30	0	0	62.5	80	40	45	33.33333333	50	100	50	34	25	10	25	15	30	9.287886259	167	40	35	21	27	0.325176207	1	1	0	1	0	1	0	1	1	0	1	0	0	0	0	1	1	1	0	1	1	1	1	0	1	0
31	1	0	62.5	95	56	30	66.66666667	50	100	80	37	14	7	15	19	23	8.875544447	143	37	39	26	25	1	1	0	0	0	0	0	0	1	1	1	1	0	1	0	0	1	1	0	0	0	0	1	2	1	2	0
32	1	1	25	95	12	15	0	0	10.20408163	30	60	30	11	28	18	32	8.771620301	217	45	36	20	27	0.92075815	1	1	1	1	1	0	0	0	1	1	1	0	1	1	2	3	3	1	0	1	0	0	0	0	0	0
33	0	0	87.5	90	40	40	0	25	79.59183673	65	46	19	7.740153066	19	23	30	7.2	174.9438202	46	35	18	24	0.417768945	0	1	1	1	1	0	1	1	0	0	1	0	2	0	1	0	2	0	0	1	0	0	1	2	1	1
34	1	1	0	15	60	0	0	0	20.40816327	5	48	26	10	37	39	40	6	232	46	20	16	25	1.825273855	1	3	0	1	1	0	1	1	1	3	1	2	2	2	2	1	3	0	0	1	2	0	0	0	1	0
35	0	0	50	70	32	20	33.33333333	0	65.30612245	60	44	17	8	25	23	36	7	181	45	39	18	24	1.18093464	0	0	1	2	0	0	1	1	0	0	3	2	2	0	2	1	2	1	0	0	1	0	0	1	1	1
36	1	1	50	81.25	44	45	100	50	77.55102041	50	53	20	13	22.90909091	31	57.375	10	242.7906977	51	34	12.83333333	21	1	3	2	0	2	1	0	1	2	1	0	0	0	3	2	1	1	1	0	0	0.364383888	2	1	0	1	1	2
37	1	1	62.5	100	36	45	66.66666667	60.00526136	75.51020408	60	44.8	15	12	18	17	35	9.088897484	170.8988764	49	29	24	23	1	1	0	0	2	2	0	1	1	0	1	1	1	0	0	1	2	1	0	0	0	2	0	0	0	0	0
38	1	0	12.5	55	36	25	0	0	20.40816327	50	68	33	29	44	32	59	8	310	49	38	18	22	2	1	1	1	1	1	1	1	1	1	1	3	0	2	3	2	1	2	0	0	1	2	2	1	1	1	2
39	0	0	0	35	12	5	0	0	0	70	55	45	29	45	29	36	23	289	41	25	23	24	1	1	2	1	2	0	0	1	1	0	1	1	2	2	0	2	1	1	1	0	0	0	0	0	2	1	1
40	1	0	25	65	16	10	33.33333333	0	67.34693878	50	58.20265623	28.82468677	15.87028522	30.00921181	27.9593636	49.8143794	7.5	243.5092282	52	35	17	21	1	1	1	2	2	1	3	1	3	1	1	1	1	1	0	2	1	2	2	2	0	2	1	3	3	2	1
41	1	0	50	85	52	50	0	50	87.75510204	80	45	13	20	20	24	55	11	218	48	33	16	21	1.307658094	2	2	0	1	2	0	1	1	1	2	2	1	1	3	2	2	1	0	0	0	0	2	2	1	2	2
42	0	0.45909266	62.5	80	68	50	0	75	77.55102041	40	44	17	11	23	22	50	21	212	44	27	24	25	0.633075298	0	0	1	2	0	0	1	1	1	3	1	2	1	0	2	1	1	0	0	1	0	0	0	0	1	0
43	0	0	25	100	32	5	33.33333333	100	100	65	56	17	8	15	32	48	12	214	49	31	18	23	0	1	2	1	1	1	1	1	2	1	1	1	1	2	0	1	1	1	1	0	0	1	1	1	1	1	2
44	0	1	50	95	64	65	100	100	79.59183673	60	28	17	8	12	10	28	8	137.5280899	38	32	27	28	1	1	0	0	0	0	0	1	0	0	1	0	0	0	0	0	0	0	0	1	0	0	0.135204384	-0.418229431	-0.418842017	-0.125511798	-0.183106308
45	0	0	12.5	80	28	30	33.33333333	25	55.10204082	70	62	22	16	25	27	55	17	251	40	23	21	22	1.072430592	1	2	0	2	1	0	1	0	2	3	3	1	2	3	2	1	1	2	3	0	3	1	1	0	1	0
46	0	0	37.5	40	28	45	0	0	44.89795918	35	55	40	19	37	29	55	11.40440638	275	44	26	17	23	1	1	1	2	2	1	3	1	2	2	3	2	1	2	1	2	2	2	2	3	2	2	2	2	2	3	2
47	0	0	50	85	56	45	0	0	67.34693878	45	40	26	10	31	21	25	11	185	38	34	19	29	1	1	0	0	1	0	0	1	0	1	1	1	1	1	0	1	1	1	0	0	1	0	0	0	0	1	0
48	0	0	25	100	32	35	0	0	67.34693878	65	35	23	17	29	26	36	8.793319831	200	35	33	24	28	2	1	0	0	2	2	0	1	1	0	0	1	2	2	0	2	2	1	0	1	1	2	0	0	0	0	1
49	1	1	62.5	55.55555556	56	20	66.66666667	50	100	60	45	16	20	17	27	42.35294118	8	194.1573034	43	22	20	25	1	1	2	2	2	0	0	0	0	1	3	1	1	2	0	2	2	2	1	0	0	3	1	2	0	2	0
50	1	0	62.5	35	36	15	0	0	44.89795918	40	42	20	10	23	19	28	8	172	45	29	16	24	1.62164366	1	2	1	1	3	0	0	3	1	1	1	0	1	0	2	1	1	0	2	0	1	1	0	1	1	1
51	0	0	50	35	40	25	0	0	100	40	42	22	14	30	22	45	10.09951073	214	38	42	22	22	1.626695785	1	3	2	1	1	1.09488842	1	1	0	3	1	1	1	0	3	3	2	0	0	1	1	0	0	0	1	0
52	1	0	37.5	95	28	35	53.11721802	54.07983388	89.79591837	75	40	18	13	15	25	26	8	166	44	29	21	21.11111111	1	3	2	2	2	1	0	1	1	1	3	1	1	2	0	2	3	1	1	2	0	3	1	0	0	0	0
53	1	0	50	40	64	40	0	0	32.65306122	35	50	19	8	21	21	53	10.20033907	209	40	35	24	25	1.047800534	0	0	0	1	1	1	0	1	0	1	1	2	2	1	2	2	1	1	0	2	3	0	0	0	1	0
54	1	0	62.5	100	48	50	33.33333333	75	67.34693878	60	34	16	11.07672814	25	19	22	8	155	39	27	23	29	0	1	2	0	1	0	0	1	1	0	1	1	0	1	0	1	3	1	0	0	1	2	1	0	0	1	1
55	0	1	25	80	56	30	0	0	32.65306122	35	55	16	10	34	30	38	11	228	47	33	16	19	2	1	1	1	2	2	1	1	2	1	0	1	0	2	0	2	2	2	0	0	1	1	1	1	1	2	1
56	0	0	75	60	24	20	33.33333333	25	69.3877551	65	58	23	7	28	23	32	15	202	39	35	18	23	1	2	3	1	2	0	0	2	1	2	1	1	0	1	0	0	0	2	0	0	0	1	1.783665428	2.12450395	1.55680886	1.635407901	0.912869444
57	0	0	50	60	48	40	0	0	100	55	26	22	13	24	12	28	7	145	36	26	23	31	0	0	0	0	1	1	0	0	0	1	0	1	0	1	1	1	0	2	1	1	1	0	0	0	0	1	1
58	0	0	25	100	24	40	0	100	100	45	49	21	19	22	27	47	13	217	47	28	18	23	1.129836566	1	1	1	1	1	0	1	1	1	1	1	2	2	0	2	0	1	0	0	0	0	0	0	1	1	0
59	1	1	50	65	72	50	33.33333333	50	55.10204082	30	25	10	11	24	17	28	7	139	44	41	22	26	0.47157206	0	0	0	0.267186245	1	0	0	2	0	3	3	1	1	1	1	0	0	0	0	2	2	0	0	0	0	0
60	1	0	62.5	50	20	15	0	0	67.34693878	30	53	27	14	39	24	45	17	253	49	24	17	20	1.22244782	2	1	1	2	2	1	3	1	1	2	2	1	2	3	2	2	2	0	0	1	2	1.515986469	1.615180641	1.171923111	1.909370452	2.141203426
61	1	0	87.5	95	48	35	33.33333333	100	67.34693878	37.5	29	21	10.87640837	25	14	21	7	148	37	34	24	30	0	0	0	0	2	0	0	1	0	0	1	1	0	2	1	1	1	1	0	0	1	0	0	2	0	2	0
62	1	1	50	65	44	30	0	0	57.14285714	55	49	20	12	23	25	24	12.90357357	187	33	38	20	26	1.548143046	0	0	2	1	1	3	1	2	2	3	0	1	2	0	1	1	1	1	2	0	1	1	2	1	2	1
63	0	0	25	100	44	30	0	100	44.89795918	30	40	25	8	24	17	24	8	167	38	33	24	23	-0.004263618	0	0	0	1	0	0	1	1	0	0	1	1	1	1	2	1	2	2	2	2	0	0	0	0	1	0
64	0	0	50	90	52	15	33.33333333	0	100	45	31	20	7	17	19	21	6	141	35	37	25	31	0.72360292	0	0	0	1	0	0	0	0	0	0	0	1	1	0	2	1	1	0	0	1	2	1	1	0	2	0
65	1	0	50	90	16	35	0	50	44.89795918	70	42	26	16	26	14	37	6	192	38	50	26	35	1	1	0	0	1	1	0	0	0	0	0	3	3	0	0	0	3	1	0	0	0	0	2	0	1	1	3
66	1	0	37.5	70	40	15	0	0	87.75510204	60	28	13	16	20	16	35	6	157	41	42	24.34507988	26	0.861772881	1	0	0	0	0	0	1	0	0	1	1	2	2	0	1	3	2	1	0	0	2	1	0	0	1	1
67	0	0	25	95	56	50	66.66666667	50	100	95	33	12	8	14	20	34	7	151	36	35	19	32	1.370494451	1	1	0	1	0	0	0	0	1	0	3	1	1	0	2	1	1	0	0	0	1	0	0	0	0	1
68	0	1	25	75	32	20	0	0	55.10204082	20	37	16	15	24	21	34	8	173	51	21	14	21	1	1	2	1	2	2	0	1	1	1	1	1	1	2	0	2	0	2	0	0	1	1	0	0	1	2	1
69	1	0	37.5	85	36	30	0	0	67.34693878	55	46	27	20	33.81818182	26	48	14	245.7303371	43	29	17	26	1	1	1	1	1	1	1	1	1	1	1	1	1	1	1	1	2	1	0	0	1	2	0	0	0	1	1
70	0	0	62.5	70	44	30	33.33333333	0	67.34693878	28.46291021	43.73333333	24.44444444	10	28	23	29.64705882	7	186.2068966	47	31	19	25	0.543274504	0	0	1	1	0	0	1	1	1	0	1	0	2	0	2	2	1	0	0	0	2	0	0	1	1	1
71	1	0	37.5	65	28	10	0	0	55.10204082	45	54	31	22	34	33	49	12.1100166	265	48	28	17	23	0.94160236	1	2	0	2	1	0	1	1	1	1	3	1	2	-0.598679027	2	1	2	0	0	0	3	1	1	0	1	1
72	1	0	75	90	44	40	100	100	89.79591837	75	42.66666667	15	7	23	22.5	43	13	190.2272727	44	31	18	25	0.601971395	0	2	0	0	1	0	1	1	1	0	0	1	2	0	0	2	0	0	0	0	0	0	0	1	0	1
73	0	0	62.5	100	64	60	33.33333333	100	100	85	24	13	7	17	16	35	7	133	41	34	22	29	0.400562785	0	0	0	1	0	0	0	0	0	0	0	0	1	0	0	1	1	0	0	0	0	0	0	0	1	0
74	0	0	37.5	100	28	25	66.66666667	100	44.89795918	65	48	19	12.83333333	22	24	45	8.703010694	205.2808989	45	24	18	19	0	2	2	2	2.349041625	2	0	1	3	1	1	0	2.26588437	0	3	2	3	1	0	0	0	1	2	3	2	2	1
75	0	0	50	80	32	25	0	75	100	40	57	27	6.102091489	26	28	50	10.75960701	234	39	38	22	25	1	2	2	0	1	1	0	1	1	1	2	0	1	2	2	2	3	1	1	2	0	2	1	0	0	1	1
76	1	1	62.5	95	44	46.66666667	0	100	100	85	36	27	8.140229192	20	24	27	7	170.8988764	45	27	16	22	1	1	0	0	1	0	0	1	0	0	1	0	1	2	0	1	1	1	0	0	0	1	0	1	1	1	1
77	1	0	37.5	75	36	25	0	0	44.89795918	45.68438779	35	26	15	29	24	34	11	194.1573034	45	30	15	22	1	1	1	0	1	1	0	1	0	0	3	1	1	3	0	2	1	1	0	0	0	2	0	0	0	1	1
78	1	0	25	100	32	30	0	100	100	50	44	22	17	20	25	41	14.69228042	205	49	43	20	17	1	2	2	2	1	1	0	2	2	0	1	1	0	1	1	2	1	1	0	0	0	1	0	0	0	0	0
79	1	0	62.5	100	48	35	0	25	87.75510204	60	27	17	7	17	21	24	7	139	41	35	23	24	0.997954543	0	0	0	1	0	0	0	0	1	0	1	1	1	1	2	0	1	0	0	1	2	0	0	0	0	0
80	1	0	62.5	85	40	35	0	50	67.34693878	35	42	21.11111111	10	22	19	37.125	7.2	183.1395349	45	26	19	22	0.87390987	1	2	1	2	1	0.730620193	1	1	1	1	1	2	2	0	2	2	1	1	0	1	1	0	1	1	1	0
81	1	0	75	90	40	40	33.42238572	81.24704571	100	70	42	24	14	24	19	35	8	184	50	22	21	25	0.021408552	0	0	0	1	1	0	0	0	0	1	1	1	1	1	1	0	1	0	0	1	2	0	0	0	1	1
82	1	0	37.5	80	36	35	0	0	67.34693878	50	50	22	7	36	26	35	14	217	52	35	20	23	0.470674546	1	1	1	1	1	0	1	3	1	1	1	1	2	0	1	1	1	1	1	1	3	1	1	1	1	1
83	1	0	62.5	90	64	55	0	0	77.55102041	55	29	17	8	17	18	26	7	138	41	44	24	30	0.528897802	0	0	0	1	0	0	1	0	0	1	1	0	2	0	1	0	1	0	0	1	2	0	0	0	0	0
84	1	0	62.5	85	64	60	0	50	57.14285714	65	31	19	13	22	21	33	8	167	41	47	21	27	0	0	0	1	1	1	0	1	1	0	0	1	0	1	0	1	1	1	1	2	1	1	-0.615791619	0.043965231	0.871668878	0.403768744	0.238948199
85	0	0	0	75	48	30	0	25	100	30	46	14	8	24	16	35	6	173	33	25	22	30	1	0	2	0	1	0	0	1	0	0	3	3	2	0	0	2	1	1	0	0	0	3	0	0	0	1	0
86	0	0	62.5	90	60	55	66.66666667	75	77.55102041	65	26	14	7	15	16	39	8.509258065	146	36	35	23	29	0	1	0	0	1	0	0	0	1	0	1	1	0	2	0	0	1	0	0	0	0	0	1	0	0	1	0
87	1	0	62.5	55	52	50	0	0	44.89795918	45	45	29	15	44	25	41	11.28356063	243	49	27	20	25	1	1	1	1	1	1	0	1	1	1	3	1	1	1	2	1	3	1	0	0	0	1	0	0	1	1	0
88	1	0	75	90	32	25	0	0	89.79591837	80	45	19	10.03788517	17	29	20	10	168	38	41	22	27	1	2	2	0	2	1	0	1	1	1	1	1	1	3	0	2	2	1	2	1	0	3	0	0	0	0	0
89	1	0	50	75	68	25	33.33333333	25	100	45	30	12	8	18	18	29	8.310969278	145	42	25	27	27	1	0	0	0	1	1	0	0	0	0	0	0	1	0	2	2	1	2	1	0	0	1	0	1	0	1	1
90	1	0	62.5	100	52	40	66.66666667	100	89.79591837	40	48	22	11	23	31	33	10	202	51	32	14	18	0.7146666	1	1	1	1	1	0	1	2	0	0	3	1	2	2	0	0	2	0.385878241	0	1	1	0	0	1	0	1
91	0	0	37.5	70	36	20	33.33333333	25	44.89795918	55	41	13	7	21	22.5	27	10.69962844	160.5681818	36	28	19.31513455	26	2	0	1	0	1	1	3	1	1	1	1	3	0	2	0	2	2	3	1	1	0	1	0	1	0	1	0
92	1	0	50	100	24	25	29.52412588	100	100	63.62780409	42.28571429	24	10	19.63636364	23	32.4	7.2	189	45.38841966	30.38774897	16.83846397	21.43280229	0	2	1	1	2	0	0	1	0	-0.012719667	1	1	1	2	0	2	3	1	1	0	-0.200623608	2	0	0	0	0	0
93	1	1	37.5	100	36	5	0	100	100	90	52	25	22	13	38	49	15	253	53	18	25	24	1	1	2	2	3	1	0	0	0	1	1	2	3	1	0	2	3	2	0	0	0	1	1	2	0	2	2
94	1	1	37.5	65	0	0	0	0	44.89795918	25	75	27	16	36	36	53	13	286	57	26	8	16	1	2	2	3	3	2	1	3	1	2	2	2	2	3	3	2	1	2	1	0	0	3	2	2	3	1	1
95	0	1	37.5	70	32	10	0	0	44.89795918	35	64	42	21	50.18181818	36	72	27	347.8651685	56	26	15	23	1	2	2	2	2	2	3	1	1	1	0	2	2	3	0	2	3	2	0	0	1	0	1	2	1	3	2
96	0	0	50	100	48	45	0	100	100	75	29	24	10	22	23	29	13	166.8539326	39	32	25	31	1	0	1	0	1	0	0	0	1	0	0	1	2	2	0	1	0	2	0	0	0	1	1	0	1	1	0
97	0	0	25	45	28	25	0	0	55.10204082	30	62	37	13	37	35	53	26	302	53	25	15	20	1	1	2	2	1	1	2	2	2	1	3	2	1	2	2	2	3	1	2	0	2	1	0.094512132	0.432515654	1.405169635	0.457849177	1.079347364
98	0	0	25	50	20	10	0	0	22.44897959	25	39	28	10	30	28	29	12	200	46	25	14	22	1	0	2	2	2	2	3	1	3	1	1	1	2	3	0	2	3	3	1	0	1	1	0	2	2	1	0
99	0	0	62.5	85	56	65	100	0	57.14285714	60	24	16	7	16	11	22	6	123	39	46	30	29	0	0	0	0	0	0	0	1	1	0	0	0	0	0	1	0	0	0	0	0	0	0	0	0	0	0	0
100	0	0	75	100	48	35	66.66666667	100	100	85	26	10	7	12	13	20	7	107	31	29	24	27	1	0	0	0	1	0	0	1	1	0	0	1	0	2	0	1	0	0	0	0	0	1	0	0	0	1	0
101	1	1	12.5	40	0	0	0	0	67.34693878	45	61	37	27	37	32	50.625	11	280.4651163	44	24	13	27	2	2	2	0	3	0	0	0	0	0	1	2	2	3	1	2	2.58787085	2	2.22186996	0	0	0	1	0	0	3	0
102	1	0	25	95	24	10	0	0	44.89795918	80	61	23	8.724595602	29	36	50	22	260	42	36	26	19	2	2	0	1	1	3	3	1	1	0	2	1	1	3	1	2	2	2	0	0	1	2	1	1	1	1	1
103	0	0	25	100	36	35	100	100	100	65	48	20	7	21	17	41	8	187	41	18	15	24	1	1	3	1	2	0	3	1	0	2	1	0	3	2	0	2	1	1	0	0	0	2	0	0	0	1	0
104	0	0	87.5	100	76	75	100	100	100	55	18	12	7	14	10	21	6	101	36	40	25	30	0.408879714	0	0	0	0	0	0	0	0	0	0	0	1	0	0	0	0	0	0	0	0	1	0	0	0	0	0
105	1	0	37.5	100	48	40	0	100	89.79591837	70	42	19	8	18	15	35	8.523424782	166	48	39	26	27	0	0	0	0	0	0	0	1	0	0	0	0	0	0	0	0	0	0	0	0	0	0	0	0	1	0	1
106	1	0	25	100	56	35	0	100	89.79591837	70	42	13	7	16	17	24	7	143	39	27	26	23	0.454977141	1	2	2	1	1	0	1	1	1	3	1	1	2	2	2	1	0	1	0	0	3	0	0	0	0	0
107	1	0	75	80	56	65	100	100	77.55102041	60	26	18	13.62286749	23	11	24	7	139	36	29	25	31	-0.326213812	1	0	0	1	0	0	0	1	1	1	0	0	0	1	1	1	1	0	0	1	1	1	0	1	1	1
108	1	0	62.5	90	60	55	66.66666667	75	100	65	29	15	7	14	20	24	6	132.4719101	36	40.36363636	22	27	0.76255105	0	0	1	1	1	0	1	0	0	1	0	0	1	0	0	1	1	0	0	0	0	0	0	1	1	1
109	1	0	25	40	28	35	0	0	44.89795918	40	34	21	12	30	23	30	7	174.9438202	27	39	26	30	1	1	0	0	1	1	0	1	0	0	1	1	1	2	0	2	1	2	1	2	0	3	0	0	0	0	0
110	1	0	25	85	32	20	0	75	100	35	34	20	13	14	29	38	8	172	51	37	14	23	1	1	0	1	1	0	0	1	2	0	1	1	0	2	0	2	0	1	0	0	0	1	0	0	0	1	0
111	1	1	50	50	60	25	66.66666667	50	67.34693878	55	24	16	7	24	25	33	8	151	32	28	24	34.69378218	1	1	0	0	1	0	0	0	1	1	3	1	1	1	0	2	0	1	0	0	0	3	2	2	0	2	0
112	1	0	75	90	48	25	66.66666667	50	100	75	37	23	8	20	15	31	7	167	43	30	22	23	0	1	2	1	1	0	0	1	2	0	0	0	0	1	0	1	2	1	0	0	1	0	1	2	0	2	0
113	0	0	37.5	85	48	40	66.66666667	25	44.89795918	75	31	18	15.08915734	28	17	31	6	158	55	18	17	24	1	0	2	0	1	0	0	2	0	0	0	0	0	2	0	1	1	1	0	0	0	1	1	3	1	1	0
114	1	0	62.5	80	52	50	0	75	100	50	35	19	10	17	19	42	10.24195551	176	51	41	16	21	0	1	1	0	0	2	0	1	2	1	0	1	0	2	3	0	1	1	1	0	1	0	1	0	1	0	2
115	1	0	62.5	100	20	15	38.60141003	100	89.79591837	55	44	15	14	20	24	68	11	225	46	31	22	22	1	0	1	2	2	0	0	1	3	1	1	1	2	2	3	2	2	2	1	1	0	2	1	0	1	0	0
116	0	0	75	100	80	70	100	100	100	50	23	12	7	12	7.283827547	24	7	114	31	30	26	29	0	0	2	1	0	0	0	0	0	1	0	0	0	0	0	0	3	1	0	0	0	1	0	0	0	0	0
117	0	0	62.5	65	36	40	0	0	44.89795918	70	42	29	16	32	31	40	8	230	43	41	18	21	1.034450089	3	2	1	2	3	2	2	3	1	0	2	2	3	2	2	3	2	0	0	1	2	0	0	1	1	1
118	0	0	37.5	95	36	30	0	0	67.34693878	40	46	28	7	30	19	29	7	199	43	34	24	23	1	0	0	2	1	2	1	1	1	1	1	1	0	1	2	2	2	0	0	0	2	1	0	0	0	1	0
119	1	1	37.5	50	48	5	0	50	32.65306122	50	58	23	7	38	27	30	11	220	40	34	18	25	0.528267363	1	1	0	1	2	3	1	1	0	1	0	1	2	1	1	1	2	0	0	1	3	0	0	1	1	1
120	0	0	37.5	100	24	35	0	0	100	55	51	26	12	21	30	52	10	232	53	22	14	21	1.032351447	2	3	2	2	1	0	1	2	2	0	0	2	2	0	3	1	1	2	0	0	1	1	1	1	1	0
121	0	0	62.5	90	20	5	0	0	89.79591837	35	55	28	10	17	28	32	10	203	50	22	17	24	1.820686781	2	1	1	1	1	0	1	1	0	0	1	1	2	0	2	0	2	0	0	1	0	0	0	0	1	1
122	1	0	50	90	32	15	66.66666667	50	79.59183673	50	55	33	10	27	29	36	11	233	46	27	19	22	0	1	2	1	2	1	0	1	1	1	3	1	1	2	0.419809853	1	1.291560666	2	1	0	0	1.750599109	0	0	0	0	0
123	1	0	37.5	100	44	13.33333333	0	100	100	70	43	19	6.151614161	19.63636364	26	26	16	177.9775281	39	29	23.47191523	23.75	1	0	1	1	1	1	0	1	1	0	1.020893166	1	2	1	-0.188023729	2	0	3	2	0	0	0	0	1	0	1	1
124	1	0	50	92.06709394	36	40	0	100	67.34693878	50	36.26666667	26	16	23	27	40.23529412	10	202.5	48	31.63636364	25	25	0.83395826	1	1	1	1	1	0	1	2	1	1	1	1	2	2	2	3	1	0	0	1	1	0	0	1	1	0
125	1	0	62.5	65	24	20	0	0	44.89795918	25	58	35	20	46	25	28	16	259	39	31	18	23	0.44496718	2	2	1.091055516	1	1	3	1	1	0	1	1	0	0	1	2	3	2	0	0	2	2	0	0	1	1	1
126	1	0	25	80	44	30	0	0	22.44897959	45	59.73333333	38	18	39	31	58	12	289.2134831	47	36	19	27	1	1	1	0	1	1	2	1	0	0	1	1	1	2	0	1	2	1	0	0	1	0	1	1	0	1	1
127	0	1	12.5	100	36	5	0	25	100	60	39	16	8	24	28	30	8	181	39	28	25	28	1	0	0	0	2	0	0	1	0	0	3	1	1	0	0	3	2	3	1	0	0	1	1	0	0	2	0
128	0	0	87.5	95	64	70	66.66666667	100	100	70	22	10	7	12	16	24	6	110	37	38	21	28	0	0	0	1	0	0	0	1	1	0	0	0	0	1	0	2	0	1	0	0	0	0	0	0	0	0	0
129	1	1	25	33.33333333	16	20	0	0	42.85714286	20	80	46	28	52	42	83	22	397	52	27	12	14	1	3	3	3	3	1	3	3	3	3	2	2	2	2	0	3	3	3	2	1	3	3	0	0	3	1	0
130	0	0	100	100	40	25	33.33333333	100	100	95	50	22	7	16	21	21	10	165	39	30	21	29	1.069312958	2	2	0	2	1	0	0	1	1	1	1	0	2	0	2	2	2	1	0	0	0	0	0	0	0	0
131	0	0	75	90	60	55	100	100	77.55102041	60	25	13	8	17	17	23	6	127	41	30	24	24	0	0	0	1	0	0	0	1	1	0	0	0	0	2	0	2	0	0	0	0	1	1	0	2	1	0	0
132	0	0	100	95	76	80	100	100	100	70	22	10	8	12	11	20	6	103	29	45	25	35	0	0	0	0	1	0	0	0	0	0	0	0	0	0	0	0	0	0	0	0	0	0	0	0	0	1	0
133	1	0	50	65	36	10	100	75	57.14285714	50	44	18	7	34	16	28	7	182	43	32	26	27	0.861879172	1	0	0	1	2	0	0	0	1	2	0	0	0	1	1	2	2	0	0	1	1	0	0	0	1	1
134	0	1	62.5	95	40	5	0	0	67.34693878	35	41	10	8	18	27	26	8	156	31	23	26	28	1	0	3	0	2	0	0	1	0	0	1	3	1	2	2	2	2	2	0	0	1	2	1	2	2	3	0
135	1	1	37.5	90	40	35	33.33333333	25	55.10204082	50	31	18	14	19	17	41	8	170	38	26	27	27	1	2	2	0	1	3	0	0	0	1	0	1	2	0	0	1	1	0	0	0	0	3	0	1	3	1	1
136	1	0	12.5	60	32	5	0	0	44.89795918	30	49	18.88888889	28	43	32	39	7	243.7078652	46	18	12	19	1	1	2	0	1	1	0	2	2	3	3	1	2	1	2	3	3	3	0	0	1	1	1	1	3	1	3
137	1	0	37.5	75	60	40	0	33.33333333	67.34693878	50	41	24	14	18	22	22.5	7.2	175.862069	50	33	20	22	2	1	0	0	1	1	0	1	0	1	1	1	1	2	2	2	2	1	0	0	1	2	1	0	0	1	1
138	1	0	37.5	80	24	5	0	0	55.10204082	40	60	30	13	35	32	43.41176471	13	254.8314607	47	29	17	21	1	1	1	1	2	2	0	1	1	2	1	3	1	2	0	2	3	2	3	3	0	0	0	0	1	1	2
139	1	1	25	35	28	15	0	0	20.40816327	10	59	35	24	41	33	50	12	287	57	30	12	23	1.040150378	2	1	1	2	3	3	1	2	1	3	2	0	3	1	2	3	2	1	0	2	2	1	2	1	2	2
140	0	0	62.5	95	52	60	33.33333333	25	100	65	21	11	10.77825025	18	14	21	8	122	35	45	27	37	1.038701343	0	0	0	1	0	0	0	0	1	0	1	1	1	0	1	1	1	0	0	0	0	0	0	0	0	0
141	1	0	37.5	63.3099291	40	10	0	0	44.89795918	70	51	18	9.478089601	27	28	30	11	202	48	30	16	18	0.982602487	1	2	1	2	1	0	2	1	1	3	3	1	2	0	2	2	2	2	3	0	2	1	2	1	2	1
142	0	0	62.5	90	56.72339808	61.1690023	0	100	67.34693878	70	25.6	14	8	21.71665254	10.28571429	21.375	6	127.7777778	37	31	22	27.77777778	0.290744849	0	0	2	-0.263189295	0	0	0	0	0	0	0	0	0	0	0	3	1	0	0	0	2	0	0	0	0	0
143	1	0	62.5	95	20	15	0	0	30.6122449	50	56.53333333	36	16	38	35	53	13	283.1460674	44	30	18	25	1	1	0	0	2	1	0	1	1	0	3	1	2	2	1	2	1	2	2	0	0	1	1	0	0	1	1
144	0	0	12.5	100	20	25	0	0	0	40	42	20	14	25	26	29	7	187	41	33	23	25	0	2	2	1	1	1	1	1	1	1	0	1	0	1	1	2	0	1	1	2	2	3	1	1	0	1	0
145	1	1	0	62.5	12	30	0	25	44.89795918	24.63288053	66.13333333	30	22	40	31	56	17	287.3863636	49	25	23	22	1	2	2	1	1	2	3	1	1	0.57176687	1	1	2	3	3	2	2.680719091	3	2	3	1	2	0	0	1	1	0
146	0	0	25	90	32	30	0	0	79.59183673	55	51	35	20	33	24	34	10	232	46	25	24	26	1	1	1	0	1	1	1	1	2	1	0	1	1	2	0	1	1	2	1	1	1	0	0	0	0	0	0
147	1	0	50	85	40	20	0	75	77.55102041	45	43	18	12.71518912	18	18	21	8	162	34	38	28	30	1	1	0	0	1	1	0	1	1	0	1	1	1	2	0	2	2	2	0	0	1	1	1	0	1	1	1
148	1	0	75	63.33076843	48	30	21.50273775	12.11407668	44.89795918	25	51	25	17	36	28	54	13	256	46	34	18	20	1	2	1	3	1	1	3	1	0	1	1	2	0	2	1	1	3	1	0	0	1	3	0	0	1	1	1
149	0	1	62.5	100	60	35	0	100	100	65	34	11	7	20	21	30	7	148	40	26	23	25	1	1	2	2	1	1	0	1	0	0	0	0	1	2	0	2	0	0	0	0	0	0	0	0	0	1	0
150	0	0	62.5	70	64	25	33.33333333	25	100	40	21	12	4.405172445	13	15	27	7	118	25	41	25	33	1	1	0	0	1	0	0	0	0	0	0	1	0	1	0	3	2	1	0	2	0	0	0	0	0	1	0
151	1	0	50	95	40	30	100	100	100	65	43	18	7	16	18	39	8	169	40	25	17	21	0	2	1	1	1	1	1	1	1	1	3	1	1	2	2	0	0	0	0	0	0	0	0	0	1	1	1
152	1	0	37.5	45	24	15	0	0	44.89795918	50	36	18	10	28	24	31	12	176	27	49	22	30	2	0	0	1	2	2	0	1	0	0	0	1	1	1	0	2	0	3	2	1	2	0	0	0	0	0	1
153	0	1	62.5	50	44	25	0	0	44.89795918	40	35	19	8	29	20	27	8	166	36	36	28	27	1	0	0	1	1	1	2	1	1	0	3	2	1	2	1	2	2	2	1	0	1	1	0	1	1	2	1
154	0	0	25	90	48	35	0	0	32.65306122	65	31	14	7	19	13	19	11	127	34	33	25	28	1	1	0	0	1	2	3	0	1	1	0	2	1	2	0	0	1	1	1	1	1	2	2	0	1	1	1
155	1	1	50	55	52	15	33.33333333	25	100	45	45	17	7	21	27	25	10	180	35	33	21	22	1	0	0	0	2	0	0	2	1	0	1	1	1	3	1	2	2	2	0	0	0	3	0	0	0	1	0
156	0	0	12.5	70	40	10	33.33333333	0	65.30612245	60	51	19	10	24	25	31	7	188	41	30	29	27	1	1	2	0	2	0	0	0	1	1	0	0	1	0	0	1	0	2	1	3	0	3	1	1	1	2	2
157	0	0	50	90	32	20	0	100	77.55102041	95	41	20	7	24	19	27	8	162	40	30	22	30	0	0	2	0	1	0	0	1	1	0	3	1	1	2	0	1	0	1	0	0	0	2	0	0	0	0	0
158	0	0	25	66.66666667	40	35	0	0	44.89795918	70	38.4	21	7.221262888	26	16	26	8	163.8202247	29	45	23	29	2	1	0	0	1	0	0	1	1	0	1	1	0	1	0	2	2	1	1	1	0	1	0.454736701	-0.365964793	-0.1361916	1.396481108	0.437650082
159	1	0	62.5	75	24	0	0	0	55.10204082	50	46	27	8	37	33	35	10	228	53	24	18	24	2	1	1	2	2	0	0	1	1	0	3	2	1	2	2	3	3	3	1	0	1	3	0	0	0	1	0
160	1	0	12.5	90	24	10	0	0	32.65306122	70	46.85714286	21.11111111	12	28.8	28	34.875	8	202.7710843	44	40	17	34	2	2	3	0	1	0	0	0	0	0	2	1	1	2	1	1	2	1	2	1	0	0	0	0	0	1	0
161	1	0	50	55	36	40	0	0	22.44897959	30	35	25	13	31	19	46	10	205	46	40	14	25	1	1	1	2	1	1	0	0	0	0	0	0	0	0	0	1	2	2	1	1	1	0	1	2	2	2	2
162	1	0	25	60	52	45	33.33333333	25	44.89795918	60	31	15	8	14	15	20	7	129	34	38	21	30	1	2	0	-0.385940588	1	-0.614722952	0	0	0	0	1	0	0	1	1	2	1	1	1	0	0	2.503738592	0	0	0	1	0
163	0	0	37.5	95	44	50	33.33333333	0	44.89795918	55	32	20	21	21	17	32	8	169	35	33	25	29	1	2	0	0	1	1	0	1	1	1	1	1	1	1	0	2	1	1	0	0	1	0	0	0	0	0	0
164	1	0	62.5	35	56	20	0	0	55.10204082	40	32	16	15	33	21	34	10.75294604	183	46	35	23	23.33333333	1	1	0	1	1	1	0	1	1	0	1	2	2	1	1	1	2	2	1	0	1	1	0	1	1	1	0
165	1	0	37.5	80	24	25	33.33333333	25	57.14285714	35	63	34	13	31	31	61	20	281	53.3516349	23.35480451	16	22	1	2	2	1	2	1	0	1	2	1	1	2	2	2	0	2	1	2	1.67699433	0	0	2	0	0	1	1	0
166	1	0	62.5	90	24	25	0	0	77.55102041	50	59	24	7	30	19	31	13	209	39	39	19	29	1	1	2	0	1	0	3	0	0	1	1	1	0	2	0	2	2	1	1	0	0	3	0	0	0	1	0
167	1	0	37.5	95	60	40	0	75	67.34693878	80	25	14	13.31711118	22	20	24	7.575524518	142	30	49	31	30	0	0	0	0	1	0	0	1	0	0	1	1	1	1	0	1	2	2	0	0	0	0	0	0	0	1	1
168	1	0	37.5	85	48	35	0	50	100	65.06148735	38	14	12	16	13	34	7	148	42	30	16	26	1	0	0	0	1	0	0	1	1	1	1	0	1	1	2	1	0	0	0	0	0	1	0	0	0	0	0
169	1	0	25	75	52	25	0	0	32.65306122	75	30	12	7	23	23	28	10	152	36	42	24	30	1	1	1	0	1	0	0	1	0	0	1	1	1	2	0	2	1	2	0	0	0	1	1	1	0	1	0
170	1	0	50	90	48	35	33.33333333	100	67.34693878	65	30	14	7	17	13	35	10	144	39	37	24	29	1	1	0	0	1	0	0	0	0	1	1	1	1	1	1	1	1	1	0	0	1	2	0	1	0	1	0
171	1	1	0	50	0	5	33.33333333	25	0	25	56	38	17	52	30	50	19.2	292.247191	52	25	15	25	0.522954158	2	0	2	0	3	3	1	0	0	3	1	2	2	0	2	1	2	3	3	3	1	1	0	0	1	0
172	0	1	50	70	24	15	0	0	32.65306122	65	37	27	11	30	31	20	8	188	36	43	28	30	0.974956867	0	0	0	1	0	0	0	0	1	0	1	0	1	0	2	2	2	2	0	1	1	0	0	0	1	0
173	0	1	25	55	24	25	0	0	32.65306122	25	54	22	19	24	22	30	8	208	41	24	15	27	1.760676076	1	2	0	1	0	0	0	1	1	1	3	1	2	0	1	3	1	1	0	1	1	1	2	0	1	0
174	1	0	0	65	8	5	0	0	22.44897959	15	71	28.88888889	13	48	38	64	17	317.5280899	53	32.4	19	25	1.896537997	3	2	3	1	0	3	2	3	1	1	1	1	2	1	2	3	3	3	3	1	2	1	2	2	1	1
175	1	0	62.5	95	48	60	33.33333333	75	89.79591837	70	20	15	10	15.27272727	14	18	6	111.2359551	28	41	22	33	0	0	0	0	1	0	0	0	0	0	0	0	0	1	0	0	1	1	0	0	0	1	0	0	0	1	0
176	1	0	62.5	100	52	50	0	25	67.34693878	55	26	14	7	23	10	21	7	128	32	36	23	29	1	0	1	1	1	1	0	0	0	1	1	1	0	0	0	0	2	0	0	0	0	2	0	0	0	1	0
177	1	0	62.5	100	52	70	0	100	100	65	41	24	12	19	17	34	6.6387521	180	45	37.09090909	21	24	1	2	2	0	1	1	1	1	1	0	1	0	1	3	2	1	2	1	2	0	1	1	1	0	0	1	1
178	1	0	12.5	75	16	10	0	0	32.65306122	65	39	27	7	26	23	22	16	186	35	34	18	30	2	1	0	0	1	0	0	1	1	0	1	2	1	2	0	2	3	3	1	3	0	0	0	0	0	1	0
179	1	0	75	50	88	65	100	75	44.89795918	70	28	13	7	22	16	24	7	135	35	32	17	33	1	0	0	0	1	0	0	0	0	0	0	0	1	2	2	1	0	0	0	0	0	0	0	0	0	0	0
180	1	0	25	85	20	5	33.33333333	0	44.89795918	10	45	34	16	36	30	22	8	229	44	29	24	21	1	1	1	0	1	2	3	1	2	1	1	2	2	2	0	1	2	2	0	0	3	2	0	0	0	1	0
181	1	0	62.5	60	56	25	66.66666667	50	100	65	27	11	7	18	16	18	7	118	34	37	23	30	0	0	0	0	1	0	0	0	0	0	0	1	1	1	0	1	1	1	0	0	0	1	0	0	0	0	0
182	1	0	37.5	65	28	10	0	0	44.89795918	35	39.46666667	21	7	30	19	20	8	160.7865169	35	30	20	29	1	0	0	0	1	0	0	0	1	0	0	1	1	1	0	1	1	2	2	1	1	0	1	0	1	1	0
183	1	0	50	40	36	35	-23.59452845	5.876200583	10.20408163	50	43	32	21	37	30	41	12	248	49	46	18	25	1	1	1	1	1	1	1	0	1	1	1	1	0	1	0	1	2	1	1	0	1	1	0	0	0	1	1
184	1	1	12.5	25	5	5	33.33333333	0	12.24489796	25	73.6	42	28	54	38	50.82352941	16	334.137931	42	30	12	26	1	2	3	2	3	0	0	1	0	3	2	1	1	3	0	1	3	2	3	0.68332166	2	1.834069742	3	3	2	3	1
185	1	0	50	66.66666667	48	45	0	50	46.93877551	40	31	20	12	26	13	24	8	153	38.16205547	35.56307082	22	28	1	1	0	0	1	1	0	1	1	1	0	1	1	1	1	1	1	1	1	1	1	2	0	2	1	1	1
186	1	0	100	60	76	55	100	100	67.34693878	90	26	12	8	17	16	31	10.65887769	136	41	28	23	23.60754526	0	1	0	0	0	0	0	0	0	0	3	1	0	0	1	1	0	1	0	0	0	0	0	0	0	0	0
187	1	0	25	20	16	15	0	0	67.34693878	10	57	39	29	37	26	39	10.03968628	265	48	35	22	26	1.183537032	1	3	0	1	1	3	1	2	0	1	3	1	2	0	1	3	1	0	0	2	1	2	1	0	1	1
188	1	0	62.5	100	60	50	0	100	100	75	34	17	15	15	12	20	7	139	32	45	31	36	1	1	0	0	1	0	0	1	0	0	0	1	1	0	0	1	1	1	0	0	1	0	0	0	0	1	0
189	1	0	62.5	100	40	35	0	0	55.10204082	65	39.53071876	16.4475747	7.245131225	21.13878799	17.52857274	28.98242314	6	157.3451684	38	45	19	32	0.643056426	0	0	0	1	0	0	1	1	0	1	0	1	2	0	1	1	1	0	0	0	0	0	0	0	1	0
190	0	0	62.5	65	44	20	33.33333333	50	57.14285714	25	42	17	4.093316263	21	22	38	12	184	44	34	17	21.11111111	1	1	2	2	2	2	3	2	1	1	1	1	1	2	0	2	2	2	0	0	1	2	0	0	1	1	1
191	1	1	50	95	32	25	0	0	57.14285714	75	35.2	18	7	23	27	29	15	184.0449438	48	21	16	20	1	2	2	0.31451355	2	0	0	1	1	1	0	1	1	2	3	2	0	0	1	0	0	0	1	2	1	1	0
192	0	0	62.5	85	48	35	0	0	67.34693878	45	39	14	12	22	31	39	10	181	34.90909091	31	25	30	1	1	1	0	1	0	0	1	0	1	0	1	1	1	1	2	0	1	0	2	0	2	0	1	0	1	0
193	1	0	50	95	52	45	33.33333333	25	77.55102041	45	40	20	8	23	16	28	8	171	42	44	19	21	1	1	0	0	1	1	0	1	2	1	1	0	1	0	0	0	1	1	2	0	1	0	1	1	0	1	1
194	1	0	37.5	80	28	20	0	0	32.65306122	25	55	38	23	41	32	53	13	293	51	19	15	21	2	2	1	1	1	3	2	1	1	1	2	2	2	3	0	2	2	2	1	0	1	2	0	1	1	0	0
195	1	0	100	100	88	75	100	100	100	60	17	11	7	12	8.381646851	19	6	100	33	39	25	25	0	0	0	0	0	0	0	0	1	0	0	0	0	0	0	0	0	1	0	0	0	1	0	0	0	0	0
196	1	0	75	100	52	40	0	100	100	68.92343489	27	16	11	16	28	34	13.63433961	162	39	45	14	29	1	0	0	0	1	1	0	1	0	0	1	1	1	2	0	1	2	2	0	0	0	0	1	0	1	1	0
197	1	0	62.5	90	32	35	0	0	100	75	32	22	11	16	11	18	8	142	37.09090909	37	19	32	1	1	1	0	1	0	0	0	0	0	1	0	0	1	0	2	3	1	1	0	0	2	0	1	0	1	0
198	1	0	50	100	28	35	0	100	89.79591837	75	32	18	8	15	21	25	8	144	43	29	24	19	1	0	0	1	1	1	0	1	1	0	0	0	0	1	0	2	0	0	0	1	0	0	0.47630114	0.738781237	0.925842855	1.01992621	1.296543531
199	1	0	37.5	90	60	55	0	25	67.34693878	30	46	25	18	29	22	59	17	242	46	30	26	23	1	0	0	0	0	0	0	0	1	0	0	0	1	1	0	1	0	1	1	0	0	0	0	0	1	1	1
200	1	0	62.5	85	68	60	33.33333333	100	100	90	25	15	10	14	19	22	6	128	43	27	22	20	1	0	0	0	1	0	0	0	0	0	0	0	0	0.670502796	0	1	1	1	0	-0.53197072	0	3	0	0	1	0	0
201	1	0	62.5	65	56	50	0	0	57.14285714	55	32	20	10	24	16	34	8	165	39	33	23	27	1	1	0	0	0	0	3	1	1	0	0	0	1	2	0	2	0	1	0	0	0	1	0	0	1	0	2
202	0	0	37.5	90	48	40	33.33333333	25	67.34693878	35	28	20	13	20	15	29	7	150	35	39	20	30	1	1	1	0	1	0	0	0	0	0	0	0	1	1	0	1	0	1	1	0	1	1	0	0	0	0	0
203	1	0	50	50	48	30	0	25	44.89795918	60	51	28	15.36175661	33	29	36	7	236	45	35	24	19	2	1	1	1	2	1	0	1	1	2	0	0	0	2	0	1	1	2	0	0	0	1	1.420924794	0.237752368	1.489562276	1.102327614	0.962784418
204	0	0	62.5	75	64	25	0	0	44.89795918	75	30	16	8	27	21	32	11	167	32	37	23	30	1	0	0	0	1	0	0	0	1	0	0	1	1	2	0	2	2	2	0	0	0	2	0	0	0	1	0
205	1	0	50	90	56	30	0	0	77.55102041	40	38	15	8	24	17	27	12	159	36	40	23	35	1	1	0	0	1	2	0	1	1	1	1	2	0	0	0	2	1	2	1	1	1	0	0	0	0	1	1
206	1	1	37.5	70	36	25	0	0	44.89795918	35	53	26	14	31	29	36	12	232	51	26	17	22	1	1	1	2	1	1	0	2	1	1	3	1	1	2	2	2	2	2	0	0	1	3	1	1	2	1	2
207	0	1	50	95	28	30	0	0	67.34693878	30	45	21.11111111	8	25	22	29.64705882	16	195.3409091	41	35	24	32	1	3	1	0	1	1	0	0	0	0	3	1	1	1	0	2	2	1	0	0	1	3	0	0	0	1	1
208	1	0	37.5	100	52	20	0	0	32.65306122	45	37	15	7	22	19	19	8	149	33	33	25	29	1	0	1	0	1	1	0	1	0	0	0	1	1	1	0	1	2	1	0	0	1	1	1	1	0	1	1
209	1	0	50	75	36	25	0	75	67.34693878	60	49	18	7	20	16	33	8	173	41	30	22	21	1	1	3	3	1	0	0	1	1	3	1	1	2	2	3	2	2	1	2	3	0	0	1	1	1	1	1
210	1	0	75	100	56	35	33.33333333	100	100	80	32	16	5.698966777	19	21	29.64705882	11	154.7191011	40	37	22	29	1	1	0	0	1	0	0	0	0	0	0	1	1	2	0	1	0	2	0	0	0	0	0	0	1	1	0
211	1	0	12.5	5	8	15	0	0	22.44897959	5	77	50	34	57	44	78	28	419	44	32	19	24	1	3	1	2	2	2	1	2	1	2	2	2	2	2	1	2	3	1	2	2	2	3	0	0	1	1	2
212	0	0	50	85	24	5	-8.053254495	-37.43281332	44.89795918	35	40	17	11	34	23	29	12	193	38	35	21	31	1	1	0	0	3	0	0	1	0	0	1	1	1	2	0	3	3	3	0	0	1	1	0	0	0	1	0
213	0	0	50	80	52	25	0	0	44.89795918	40	44	28	9.061733772	32	23	50	14	231.5730337	45	32	18	26	1	1	2	0	1	1	1	1	1	0	0	1	1	2	1	1	1	2	0	0	1	1	1	1	1	1	1
214	1	0	75	80	48	45	66.66666667	50	57.14285714	80	50	27	18	31	30	58	17	262	58	34	25	23	1	1	1	1	0	1	0	1	2	1	1	2	1	2	0	1	1	1	0	0	0	0	1	0	1	1	2
215	1	0	50	50	44	25	0	0	44.89795918	35	50	26	17	37	25	60	11	258	48	24	22	25	1	1	0	3	1	0	3	1	0	2	1	1	0	2	0	1	2	2	0	0	0	0	0	0	1	2	1
216	0	0	75	45	72	75	100	50	44.89795918	50	19	12	7	15	17	26	7	118	45	32	20	28	0	0	0	0	1	0	0	0	0	0	0	1	0	1	0	1	0	1	0	0	1	1	1	0	0	1	0
217	1	0	62.5	80	56	50	33.33333333	75	100	50	34	14	11.22029913	16	15	36	7	152	39	37	21	26	1	1	0	0	1	0	0	0	1	1	0	0	1	1	2	0	1	1	0	0	0	3	1	1	1	1	1
218	0	0	37.5	80	32	35	66.66666667	0	32.65306122	30	50	21	12	31	27	43	12	223	47	28	14	21.76394907	2	2	2	0	2	1	0	1	1	2	1	1	1	2	1	2	2	2	1	2	1	2	2	2	3	2	2
219	1	0	37.5	95	44	35	0	25	67.34693878	35	46	30	21	41	28	26	8	231	41	40	24	26	1	1	0	0	2	1	0	1	1	1	0	1	1	2	0	2	2	1	1	0	1	1	0	1	0	1	0
1	1	1	37.5	95	28	25	0	25	77.55102041	70	37.33333333	19	10.43312914	17	13	26	6	139.5505618	38	39	17	33	0.668679397	1	1	0	1	1	1	1	1	0	1	0	0	0	0	1	1	1	1	1	0.36717451	0	0	0	0	0	0
2	1	1	25	85	12	30	0	0	55.10204082	60	59	34	16	31	21	41	12	242	46	26	15	15	1.122679633	2	2	2	3	2	3	1	1	1	0	1	2	2	1	2	2	2	1	1	0	0	1	2	1	1	1
3	1	0	87.5	90	48	30	0	0	77.55102041	60	46	13	10	22	25	22	6.274108867	169	44	37	26	29	0.636909918	1	2	2	2	1	0	1	0	0	1	1	0	1	0	2	2	2	1	0	1	3	0	0	0	1	0
4	1	0	25	85	28	15	0	0	55.10204082	75	51	16	9.92137158	25	24	26	6	185	38	38	26	25	2	1	1	0	1	2	3	1	2	0	1	3	1	2	0	2	3	2	2	2	0	2	0	0	0	0	0
5	1	0	100	95	60	50	100	100	79.59183673	50	29	12	8	22	14	25	6	136	47	40	14	20	0	0	0	2	1	1	0	1	0	1	1	1	0	0	1	0	2	1	0	0	0	0	0	0	1	1	1
6	1	0	25	95	32	10	0	100	79.59183673	60	46	20	7	20	32	33	8.854442124	191	48	37	22	18	1	1	1	3	2	0	0	1	2	1	2	1	1	1	2	2	0	2	0	0	0	2	0	1	3	1	2
7	1	0	50	100	32	20	0	100	77.55102041	55	58	34	10	31	26	45	10.71119741	242	47	35	19	22	1	2	2	2	2	2	1	1	3	2	2	1	1	2	1	2	1	2	1	1	1	0	0	0	0	0	0
8	0	0	50	100	44	55	0	100	89.79591837	95	26	17	12	23	15	31	10	160	54	42	20	19	0.226210365	0	0	0	1	1	1	0	0	0	0	1	0	0	0	0	2	0	0	0	1	0	2	1	2	1	1
9	0	0	40.37810279	101.625713	39.01172248	30.77286847	48.88360345	54.48122104	89.13281364	67.46679524	36.87814631	14.83116726	8.563640959	15.59270563	20.49829364	28.24009014	6.174553192	150.7380425	36.89515074	31.14935716	21.04969211	26.97062992	1	1.212409336	0.780688107	0.445104018	1.829442996	-0.070387637	1.632776343	0.599029092	0.699412824	1.462293595	-0.811938717	0.47663692	0.50496978	1.393357618	-0.06974865	1.091751194	1.428112959	2.052424249	0.051288983	0.413032423	0.406480931	-0.251870926	0	1	0	1	0
10	1	0	25	35	32	5	0	0	100	80	48	20	10	22	34	33	8	211	43	27	16	26	2	1	2	1	1	3	0	1	0	0	1	1	2	2	0	3	2	3	1	0	0	3	1	0	0	1	1
11	0	1	37.5	100	36	25	0	100	89.79591837	40	47	20	7.982335912	17	22	41	11.67770087	189	43	24	21	21	1	1	1	1	2	1	0	1	2	1	1	1	1	2	0	2	1	1	1	0	0	2	1	1	1	1	1
12	1	1	37.5	45	40	30	33.33333333	25	44.89795918	35	45	25	21	37	23	45	8	223	42	32	20	27	0.498761878	1	0	0	1	0	3	1	2	3	1	1	1	2	1	1	2	2	1	1	2	3	1	0	0	1	0
13	1	0	50	75	52	45	0	0	44.89795918	50	33	20	13	28	19	38	8.618607745	184	50	46	17	28	1	1	0	0	1	1	0	0	0	1	1	1	0	1	0	1	2	1	1	0	1	0	0	0	1	1	0
14	1	0	25	80	32	25	0	100	100	60	52	15	7	13	25	42	11	196	38	44	20	26	1	1	0	1	2	0	0	1	0	0	1	1	1	2	0	1	2	0	0	0	0	0	0	0	0	0	0
15	1	1	0	25	12	5	0	0	10.20408163	10	53	29	35	23	34	44	6	244	49	20	14	20	2	2	1	3	1	1	0	1	2	1	1	0	3	2	0	3	2	2	3	3	0	0	1	1	1	1	1
16	1	0	25	70	36	15	0	0	44.89795918	61.68857317	36	21	8.22913164	33	22	30	13	190	47	38.18181818	22.34748041	27.5	2	1	1.588529012	1	1	1	1.303288327	1	0.369278655	1	3	1	1	1	1	2	1	2	0	0	1	2	1	1	2	2	1
17	0	0	37.5	70	36	20	33.33333333	25	67.34693878	40	48	26	15	30	23	38	7.468430397	211	51	27.27272727	13	21	0.890250648	1	1	2	2	1	0	1	0	1	0	1	1	3	0	3	1	2	1	0	1	2	0	1	1	1	0
18	1	0	25	70	36	15	0	0	67.34693878	30	48	26.66666667	7	33.6	27	29.25	7	202.7710843	48	34	22	29	1.490416246	0	2	2	1	1	0	0	1	1	3	1	0	3	0	2	0.603887164	2	0	0	0	2	1	1	1	2	1
19	1	1	0	20	0	0	0	0	44.89795918	30.35348698	70	40	29	42	40	71	23	362	57	33	16	18	0.7740838	3	2	3	2	3	3	2	1	3	1	2	0	2	2	3	2	3	2	1	1	2	2	3	3	2	3
20	1	0	50	75	44	20	0	0	57.14285714	30	43	20	11	27	25	22	11	189	39	28	21	29	1.303173585	1	1	0	1	1	0	0	0	0	0	2	1	1	0	1	2	1	2	2	1	2	0	0	0	0	0
21	1	0	25	65	40	20	0	0	44.89795918	45	57	33	21	29	25	30	8	230	44	24	18	27	1.152590915	1	1	1	2	0	3	1	1	1	3	3	3	2	0	3	1	3	2	0.473518445	0	3	1	0	1	1	0
22	0	0	62.5	75	48	20	0	0	57.14285714	25	33	21	10	30	23	24	8	169	34	36	25	25	0.987610916	1	0	1	2	0	0	1	0	0	1	1	1	1	0	2	0	2	2	0	1	1	0	0	0	0	0
23	1	0	25	40	28	25	0	0	10.20408163	20	41	24	11	43	27	34	8	211	39	33	20	21	1	1	1	1	3	1	0	1	2	0	3	1	2	3	2	2	1	3	2	1	2	3	1	0	1	2	1
24	1	0	37.5	90	36	30	0	0	100	65	55	37	19	34	21	22	8	228	35	39	20	27	1	1	1	0	1	0	0	1	0	0	1	0	0	1	0	2	3	1	2	2	1	0	0	0	0	1	0
25	1	1	25	45	44	15	0	0	42.85714286	50	37	21	14	36	22	30	11	189	44	26	21	29	2	2	1	0	1	1	0	1	0	1	1	1	1	1	0	2	0	3	0	0	0	1	1	1	0	1	1
26	1	0	62.5	95	48	30	0	0	67.34693878	65	38	20	10	29	23	29	8	176	45	35	21	23	1	0	2	0	2	1	0	1	1	1	1	1	1	2	2	2	1	1	0	0	1	1	0	2	0	1	1
27	1	0	37.5	60	52	5	0	50	44.89795918	40	62	26	13	42	31	41	10	263	43	26	19	23	1	2	1	1	1	1	1	1	2	1	1	1	2	2	3	2	3	3	2	3	1	1	2	0	1	1	1
28	1	0	25	55	12	15	0	0	32.65306122	50	71	32	11	43	31	43	19	287	44	29	15	21	1	3	3	2	1	1	3	2	3	1	1	1	1	2	3	2	3	2	3	3	0	2.002088949	1	0	1	1	1
29	1	0	12.5	65	28	35	0	0	44.89795918	50	52	25.55555556	18	32	30	54	10	262.7586207	51	26	20	15	1	2.392181725	1.778661226	2.323595868	2.822599958	2.062526238	0.918660768	2.650188432	2.38926459	1.748151434	1.865709425	1.649143152	2.519052887	3.003351635	1.716711135	3.062920248	1.340116048	2.674989329	1.044541107	0.904235811	1.899647882	3.285212439	1	1	1	3	2
30	0	0	62.5	80	40	45	33.33333333	50	100	50	34	25	10	25	15	30	9.50219492	167	40	35	21	27	0.322776384	1	1	0	1	0	1	0	1	1	0	1	0	0	0	0	1	1	1	0	1	1	1	1	0	1	0
31	1	0	62.5	95	56	30	66.66666667	50	100	80	37	14	7	15	19	23	8.268049521	143	37	39	26	25	1	1	0	0	0	0	0	0	1	1	1	1	0	1	0	0	1	1	0	0	0	0	1	2	1	2	0
32	1	1	25	95	12	15	0	0	10.20408163	30	60	30	11	28	18	32	7.239240029	217	45	36	20	27	0.962410727	1	1	1	1	1	0	0	0	1	1	1	0	1	1	2	3	3	1	0	1	0	0	0	0	0	0
33	0	0	87.5	90	40	40	0	25	79.59183673	65	46	19	8.686049239	19	23	30	7.2	174.9438202	46	35	18	24	0.051975253	0	1	1	1	1	0	1	1	0	0	1	0	2	0	1	0	2	0	0	1	0	0	1	2	1	1
34	1	1	0	15	60	0	0	0	20.40816327	5	48	26	10	37	39	40	6	232	46	20	16	25	1.767763901	1	3	0	1	1	0	1	1	1	3	1	2	2	2	2	1	3	0	0	1	2	0	0	0	1	0
35	0	0	50	70	32	20	33.33333333	0	65.30612245	60	44	17	8	25	23	36	7	181	45	39	18	24	1.201766059	0	0	1	2	0	0	1	1	0	0	3	2	2	0	2	1	2	1	0	0	1	0	0	1	1	1
36	1	1	50	81.25	44	45	100	50	77.55102041	50	53	20	13	22.90909091	31	57.375	10	242.7906977	51	34	12.83333333	21	1	3	2	0	2	1	0	1	2	1	0	0	0	3	2	1	1	1	0	0	0.887751814	2	1	0	1	1	2
37	1	1	62.5	100	36	45	66.66666667	63.81222612	75.51020408	60	44.8	15	12	18	17	35	9.007297849	170.8988764	49	29	24	23	1	1	0	0	2	2	0	1	1	0	1	1	1	0	0	1	2	1	0	0	0	2	0	0	0	0	0
38	1	0	12.5	55	36	25	0	0	20.40816327	50	68	33	29	44	32	59	8	310	49	38	18	22	2	1	1	1	1	1	1	1	1	1	1	3	0	2	3	2	1	2	0	0	1	2	2	1	1	1	2
39	0	0	0	35	12	5	0	0	0	70	55	45	29	45	29	36	23	289	41	25	23	24	1	1	2	1	2	0	0	1	1	0	1	1	2	2	0	2	1	1	1	0	0	0	0	0	2	1	1
40	1	0	25	65	16	10	33.33333333	0	67.34693878	50	60.17438426	25.44093211	15.43252506	27.19167614	26.48111232	46.52079726	7.5	234.1641088	52	35	17	21	1	1	1	2	2	1	3	1	3	1	1	1	1	1	0	2	1	2	2	2	0	2	1	3	3	2	1
41	1	0	50	85	52	50	0	50	87.75510204	80	45	13	20	20	24	55	11	218	48	33	16	21	1.263725843	2	2	0	1	2	0	1	1	1	2	2	1	1	3	2	2	1	0	0	0	0	2	2	1	2	2
42	0	0.403536753	62.5	80	68	50	0	75	77.55102041	40	44	17	11	23	22	50	21	212	44	27	24	25	0.387721852	0	0	1	2	0	0	1	1	1	3	1	2	1	0	2	1	1	0	0	1	0	0	0	0	1	0
43	0	0	25	100	32	5	33.33333333	100	100	65	56	17	8	15	32	48	12	214	49	31	18	23	0	1	2	1	1	1	1	1	2	1	1	1	1	2	0	1	1	1	1	0	0	1	1	1	1	1	2
44	0	1	50	95	64	65	100	100	79.59183673	60	28	17	8	12	10	28	8	137.5280899	38	32	27	28	1	1	0	0	0	0	0	1	0	0	1	0	0	0	0	0	0	0	0	1	0	0	0.599017657	-0.004937612	-0.158058436	0.130314922	-0.135053602
45	0	0	12.5	80	28	30	33.33333333	25	55.10204082	70	62	22	16	25	27	55	17	251	40	23	21	22	0.994652747	1	2	0	2	1	0	1	0	2	3	3	1	2	3	2	1	1	2	3	0	3	1	1	0	1	0
46	0	0	37.5	40	28	45	0	0	44.89795918	35	55	40	19	37	29	55	11.93292721	275	44	26	17	23	1	1	1	2	2	1	3	1	2	2	3	2	1	2	1	2	2	2	2	3	2	2	2	2	2	3	2
47	0	0	50	85	56	45	0	0	67.34693878	45	40	26	10	31	21	25	11	185	38	34	19	29	1	1	0	0	1	0	0	1	0	1	1	1	1	1	0	1	1	1	0	0	1	0	0	0	0	1	0
48	0	0	25	100	32	35	0	0	67.34693878	65	35	23	17	29	26	36	9.076557656	200	35	33	24	28	2	1	0	0	2	2	0	1	1	0	0	1	2	2	0	2	2	1	0	1	1	2	0	0	0	0	1
49	1	1	62.5	55.55555556	56	20	66.66666667	50	100	60	45	16	20	17	27	42.35294118	8	194.1573034	43	22	20	25	1	1	2	2	2	0	0	0	0	1	3	1	1	2	0	2	2	2	1	0	0	3	1	2	0	2	0
50	1	0	62.5	35	36	15	0	0	44.89795918	40	42	20	10	23	19	28	8	172	45	29	16	24	1.374054575	1	2	1	1	3	0	0	3	1	1	1	0	1	0	2	1	1	0	2	0	1	1	0	1	1	1
51	0	0	50	35	40	25	0	0	100	40	42	22	14	30	22	45	9.528417413	214	38	42	22	22	1.953440195	1	3	2	1	1	1.823406478	1	1	0	3	1	1	1	0	3	3	2	0	0	1	1	0	0	0	1	0
52	1	0	37.5	95	28	35	34.99619501	67.75792	89.79591837	75	40	18	13	15	25	26	8	166	44	29	21	21.11111111	1	3	2	2	2	1	0	1	1	1	3	1	1	2	0	2	3	1	1	2	0	3	1	0	0	0	0
53	1	0	50	40	64	40	0	0	32.65306122	35	50	19	8	21	21	53	9.487758615	209	40	35	24	25	1.101507326	0	0	0	1	1	1	0	1	0	1	1	2	2	1	2	2	1	1	0	2	3	0	0	0	1	0
54	1	0	62.5	100	48	50	33.33333333	75	67.34693878	60	34	16	10.51438058	25	19	22	8	155	39	27	23	29	0	1	2	0	1	0	0	1	1	0	1	1	0	1	0	1	3	1	0	0	1	2	1	0	0	1	1
55	0	1	25	80	56	30	0	0	32.65306122	35	55	16	10	34	30	38	11	228	47	33	16	19	2	1	1	1	2	2	1	1	2	1	0	1	0	2	0	2	2	2	0	0	1	1	1	1	1	2	1
56	0	0	75	60	24	20	33.33333333	25	69.3877551	65	58	23	7	28	23	32	15	202	39	35	18	23	1	2	3	1	2	0	0	2	1	2	1	1	0	1	0	0	0	2	0	0	0	1	0.494445467	2.178018298	1.308428746	1.443093752	1.538953636
57	0	0	50	60	48	40	0	0	100	55	26	22	13	24	12	28	7	145	36	26	23	31	0	0	0	0	1	1	0	0	0	1	0	1	0	1	1	1	0	2	1	1	1	0	0	0	0	1	1
58	0	0	25	100	24	40	0	100	100	45	49	21	19	22	27	47	13	217	47	28	18	23	0.846478087	1	1	1	1	1	0	1	1	1	1	1	2	2	0	2	0	1	0	0	0	0	0	0	1	1	0
59	1	1	50	65	72	50	33.33333333	50	55.10204082	30	25	10	11	24	17	28	7	139	44	41	22	26	0.515266337	0	0	0	0.992760106	1	0	0	2	0	3	3	1	1	1	1	0	0	0	0	2	2	0	0	0	0	0
60	1	0	62.5	50	20	15	0	0	67.34693878	30	53	27	14	39	24	45	17	253	49	24	17	20	0.901755563	2	1	1	2	2	1	3	1	1	2	2	1	2	3	2	2	2	0	0	1	2	1.600380684	1.797964786	1.265362204	2.524554962	1.705182851
61	1	0	87.5	95	48	35	33.33333333	100	67.34693878	37.5	29	21	10.81946133	25	14	21	7	148	37	34	24	30	0	0	0	0	2	0	0	1	0	0	1	1	0	2	1	1	1	1	0	0	1	0	0	2	0	2	0
62	1	1	50	65	44	30	0	0	57.14285714	55	49	20	12	23	25	24	11.52855445	187	33	38	20	26	1.557029701	0	0	2	1	1	3	1	2	2	3	0	1	2	0	1	1	1	1	2	0	1	1	2	1	2	1
63	0	0	25	100	44	30	0	100	44.89795918	30	40	25	8	24	17	24	8	167	38	33	24	23	-0.022403102	0	0	0	1	0	0	1	1	0	0	1	1	1	1	2	1	2	2	2	2	0	0	0	0	1	0
64	0	0	50	90	52	15	33.33333333	0	100	45	31	20	7	17	19	21	6	141	35	37	25	31	0.790837136	0	0	0	1	0	0	0	0	0	0	0	1	1	0	2	1	1	0	0	1	2	1	1	0	2	0
65	1	0	50	90	16	35	0	50	44.89795918	70	42	26	16	26	14	37	6	192	38	50	26	35	1	1	0	0	1	1	0	0	0	0	0	3	3	0	0	0	3	1	0	0	0	0	2	0	1	1	3
66	1	0	37.5	70	40	15	0	0	87.75510204	60	28	13	16	20	16	35	6	157	41	42	22.70617462	26	0.87479764	1	0	0	0	0	0	1	0	0	1	1	2	2	0	1	3	2	1	0	0	2	1	0	0	1	1
67	0	0	25	95	56	50	66.66666667	50	100	95	33	12	8	14	20	34	7	151	36	35	19	32	1.327738503	1	1	0	1	0	0	0	0	1	0	3	1	1	0	2	1	1	0	0	0	1	0	0	0	0	1
68	0	1	25	75	32	20	0	0	55.10204082	20	37	16	15	24	21	34	8	173	51	21	14	21	1	1	2	1	2	2	0	1	1	1	1	1	1	2	0	2	0	2	0	0	1	1	0	0	1	2	1
69	1	0	37.5	85	36	30	0	0	67.34693878	55	46	27	20	33.81818182	26	48	14	245.7303371	43	29	17	26	1	1	1	1	1	1	1	1	1	1	1	1	1	1	1	1	2	1	0	0	1	2	0	0	0	1	1
70	0	0	62.5	70	44	30	33.33333333	0	67.34693878	23.7985693	43.73333333	24.44444444	10	28	23	29.64705882	7	186.2068966	47	31	19	25	0.383010324	0	0	1	1	0	0	1	1	1	0	1	0	2	0	2	2	1	0	0	0	2	0	0	1	1	1
71	1	0	37.5	65	28	10	0	0	55.10204082	45	54	31	22	34	33	49	12.78221288	265	48	28	17	23	1.003361442	1	2	0	2	1	0	1	1	1	1	3	1	2	-0.17963077	2	1	2	0	0	0	3	1	1	0	1	1
72	1	0	75	90	44	40	100	100	89.79591837	75	42.66666667	15	7	23	22.5	43	13	190.2272727	44	31	18	25	0.485141587	0	2	0	0	1	0	1	1	1	0	0	1	2	0	0	2	0	0	0	0	0	0	0	1	0	1
73	0	0	62.5	100	64	60	33.33333333	100	100	85	24	13	7	17	16	35	7	133	41	34	22	29	0.490749749	0	0	0	1	0	0	0	0	0	0	0	0	1	0	0	1	1	0	0	0	0	0	0	0	1	0
74	0	0	37.5	100	28	25	66.66666667	100	44.89795918	65	48	19	12.83333333	22	24	45	8.400089673	205.2808989	45	24	18	19	0	2	2	2	1.807498408	2	0	1	3	1	1	0	1.322626422	0	3	2	3	1	0	0	0	1	2	3	2	2	1
75	0	0	50	80	32	25	0	75	100	40	57	27	8.394456037	26	28	50	11.19571446	234	39	38	22	25	1	2	2	0	1	1	0	1	1	1	2	0	1	2	2	2	3	1	1	2	0	2	1	0	0	1	1
76	1	1	62.5	95	44	46.66666667	0	100	100	85	36	27	7.983248656	20	24	27	7	170.8988764	45	27	16	22	1	1	0	0	1	0	0	1	0	0	1	0	1	2	0	1	1	1	0	0	0	1	0	1	1	1	1
77	1	0	37.5	75	36	25	0	0	44.89795918	46.24118882	35	26	15	29	24	34	11	194.1573034	45	30	15	22	1	1	1	0	1	1	0	1	0	0	3	1	1	3	0	2	1	1	0	0	0	2	0	0	0	1	1
78	1	0	25	100	32	30	0	100	100	50	44	22	17	20	25	41	12.86939408	205	49	43	20	17	1	2	2	2	1	1	0	2	2	0	1	1	0	1	1	2	1	1	0	0	0	1	0	0	0	0	0
79	1	0	62.5	100	48	35	0	25	87.75510204	60	27	17	7	17	21	24	7	139	41	35	23	24	1.001029531	0	0	0	1	0	0	0	0	1	0	1	1	1	1	2	0	1	0	0	1	2	0	0	0	0	0
80	1	0	62.5	85	40	35	0	50	67.34693878	35	42	21.11111111	10	22	19	37.125	7.2	183.1395349	45	26	19	22	0.832316441	1	2	1	2	1	0.754387953	1	1	1	1	1	2	2	0	2	2	1	1	0	1	1	0	1	1	1	0
81	1	0	75	90	40	40	30.23991423	88.19151221	100	70	42	24	14	24	19	35	8	184	50	22	21	25	-0.039353183	0	0	0	1	1	0	0	0	0	1	1	1	1	1	1	0	1	0	0	1	2	0	0	0	1	1
82	1	0	37.5	80	36	35	0	0	67.34693878	50	50	22	7	36	26	35	14	217	52	35	20	23	0.445136374	1	1	1	1	1	0	1	3	1	1	1	1	2	0	1	1	1	1	1	1	3	1	1	1	1	1
83	1	0	62.5	90	64	55	0	0	77.55102041	55	29	17	8	17	18	26	7	138	41	44	24	30	0.356802911	0	0	0	1	0	0	1	0	0	1	1	0	2	0	1	0	1	0	0	1	2	0	0	0	0	0
84	1	0	62.5	85	64	60	0	50	57.14285714	65	31	19	13	22	21	33	8	167	41	47	21	27	0	0	0	1	1	1	0	1	1	0	0	1	0	1	0	1	1	1	1	2	1	1	0.373118116	0.166165479	-0.274507593	-0.373637733	0.868232623
85	0	0	0	75	48	30	0	25	100	30	46	14	8	24	16	35	6	173	33	25	22	30	1	0	2	0	1	0	0	1	0	0	3	3	2	0	0	2	1	1	0	0	0	3	0	0	0	1	0
86	0	0	62.5	90	60	55	66.66666667	75	77.55102041	65	26	14	7	15	16	39	8.806389594	146	36	35	23	29	0	1	0	0	1	0	0	0	1	0	1	1	0	2	0	0	1	0	0	0	0	0	1	0	0	1	0
87	1	0	62.5	55	52	50	0	0	44.89795918	45	45	29	15	44	25	41	11.65447999	243	49	27	20	25	1	1	1	1	1	1	0	1	1	1	3	1	1	1	2	1	3	1	0	0	0	1	0	0	1	1	0
88	1	0	75	90	32	25	0	0	89.79591837	80	45	19	9.367572748	17	29	20	10	168	38	41	22	27	1	2	2	0	2	1	0	1	1	1	1	1	1	3	0	2	2	1	2	1	0	3	0	0	0	0	0
89	1	0	50	75	68	25	33.33333333	25	100	45	30	12	8	18	18	29	8.488840766	145	42	25	27	27	1	0	0	0	1	1	0	0	0	0	0	0	1	0	2	2	1	2	1	0	0	1	0	1	0	1	1
90	1	0	62.5	100	52	40	66.66666667	100	89.79591837	40	48	22	11	23	31	33	10	202	51	32	14	18	0.444869893	1	1	1	1	1	0	1	2	0	0	3	1	2	2	0	0	2	0.083201723	0	1	1	0	0	1	0	1
91	0	0	37.5	70	36	20	33.33333333	25	44.89795918	55	41	13	7	21	22.5	27	10.113684	160.5681818	36	28	19.48359286	26	2	0	1	0	1	1	3	1	1	1	1	3	0	2	0	2	2	3	1	1	0	1	0	1	0	1	0
92	1	0	50	100	24	25	32.49538764	100	100	64.4114145	42.28571429	24	10	19.63636364	23	32.4	7.2	189	46.83044514	30.96222202	15.75359003	22.09967122	0	2	1	1	2	0	0	1	0	0.21296429	1	1	1	2	0	2	3	1	1	0	0.568611436	2	0	0	0	0	0
93	1	1	37.5	100	36	5	0	100	100	90	52	25	22	13	38	49	15	253	53	18	25	24	1	1	2	2	3	1	0	0	0	1	1	2	3	1	0	2	3	2	0	0	0	1	1	2	0	2	2
94	1	1	37.5	65	0	0	0	0	44.89795918	25	75	27	16	36	36	53	13	286	57	26	8	16	1	2	2	3	3	2	1	3	1	2	2	2	2	3	3	2	1	2	1	0	0	3	2	2	3	1	1
95	0	1	37.5	70	32	10	0	0	44.89795918	35	64	42	21	50.18181818	36	72	27	347.8651685	56	26	15	23	1	2	2	2	2	2	3	1	1	1	0	2	2	3	0	2	3	2	0	0	1	0	1	2	1	3	2
96	0	0	50	100	48	45	0	100	100	75	29	24	10	22	23	29	13	166.8539326	39	32	25	31	1	0	1	0	1	0	0	0	1	0	0	1	2	2	0	1	0	2	0	0	0	1	1	0	1	1	0
97	0	0	25	45	28	25	0	0	55.10204082	30	62	37	13	37	35	53	26	302	53	25	15	20	1	1	2	2	1	1	2	2	2	1	3	2	1	2	2	2	3	1	2	0	2	1	1.027284401	1.25590355	1.308893478	0.730152048	-0.171701862
98	0	0	25	50	20	10	0	0	22.44897959	25	39	28	10	30	28	29	12	200	46	25	14	22	1	0	2	2	2	2	3	1	3	1	1	1	2	3	0	2	3	3	1	0	1	1	0	2	2	1	0
99	0	0	62.5	85	56	65	100	0	57.14285714	60	24	16	7	16	11	22	6	123	39	46	30	29	0	0	0	0	0	0	0	1	1	0	0	0	0	0	1	0	0	0	0	0	0	0	0	0	0	0	0
100	0	0	75	100	48	35	66.66666667	100	100	85	26	10	7	12	13	20	7	107	31	29	24	27	1	0	0	0	1	0	0	1	1	0	0	1	0	2	0	1	0	0	0	0	0	1	0	0	0	1	0
101	1	1	12.5	40	0	0	0	0	67.34693878	45	61	37	27	37	32	50.625	11	280.4651163	44	24	13	27	2	2	2	0	3	0	0	0	0	0	1	2	2	3	1	2	1.979598804	2	2.336857014	0	0	0	1	0	0	3	0
102	1	0	25	95	24	10	0	0	44.89795918	80	61	23	9.996331354	29	36	50	22	260	42	36	26	19	2	2	0	1	1	3	3	1	1	0	2	1	1	3	1	2	2	2	0	0	1	2	1	1	1	1	1
103	0	0	25	100	36	35	100	100	100	65	48	20	7	21	17	41	8	187	41	18	15	24	1	1	3	1	2	0	3	1	0	2	1	0	3	2	0	2	1	1	0	0	0	2	0	0	0	1	0
104	0	0	87.5	100	76	75	100	100	100	55	18	12	7	14	10	21	6	101	36	40	25	30	0.522835548	0	0	0	0	0	0	0	0	0	0	0	1	0	0	0	0	0	0	0	0	1	0	0	0	0	0
105	1	0	37.5	100	48	40	0	100	89.79591837	70	42	19	8	18	15	35	7.906744985	166	48	39	26	27	0	0	0	0	0	0	0	1	0	0	0	0	0	0	0	0	0	0	0	0	0	0	0	0	1	0	1
106	1	0	25	100	56	35	0	100	89.79591837	70	42	13	7	16	17	24	7	143	39	27	26	23	0.168484513	1	2	2	1	1	0	1	1	1	3	1	1	2	2	2	1	0	1	0	0	3	0	0	0	0	0
107	1	0	75	80	56	65	100	100	77.55102041	60	26	18	12.03595342	23	11	24	7	139	36	29	25	31	-0.394801694	1	0	0	1	0	0	0	1	1	1	0	0	0	1	1	1	1	0	0	1	1	1	0	1	1	1
108	1	0	62.5	90	60	55	66.66666667	75	100	65	29	15	7	14	20	24	6	132.4719101	36	40.36363636	22	27	1.09629988	0	0	1	1	1	0	1	0	0	1	0	0	1	0	0	1	1	0	0	0	0	0	0	1	1	1
109	1	0	25	40	28	35	0	0	44.89795918	40	34	21	12	30	23	30	7	174.9438202	27	39	26	30	1	1	0	0	1	1	0	1	0	0	1	1	1	2	0	2	1	2	1	2	0	3	0	0	0	0	0
110	1	0	25	85	32	20	0	75	100	35	34	20	13	14	29	38	8	172	51	37	14	23	1	1	0	1	1	0	0	1	2	0	1	1	0	2	0	2	0	1	0	0	0	1	0	0	0	1	0
111	1	1	50	50	60	25	66.66666667	50	67.34693878	55	24	16	7	24	25	33	8	151	32	28	24	34.51594525	1	1	0	0	1	0	0	0	1	1	3	1	1	1	0	2	0	1	0	0	0	3	2	2	0	2	0
112	1	0	75	90	48	25	66.66666667	50	100	75	37	23	8	20	15	31	7	167	43	30	22	23	0	1	2	1	1	0	0	1	2	0	0	0	0	1	0	1	2	1	0	0	1	0	1	2	0	2	0
113	0	0	37.5	85	48	40	66.66666667	25	44.89795918	75	31	18	13.72589611	28	17	31	6	158	55	18	17	24	1	0	2	0	1	0	0	2	0	0	0	0	0	2	0	1	1	1	0	0	0	1	1	3	1	1	0
114	1	0	62.5	80	52	50	0	75	100	50	35	19	10	17	19	42	11.39748633	176	51	41	16	21	0	1	1	0	0	2	0	1	2	1	0	1	0	2	3	0	1	1	1	0	1	0	1	0	1	0	2
115	1	0	62.5	100	20	15	30.33597601	100	89.79591837	55	44	15	14	20	24	68	11	225	46	31	22	22	1	0	1	2	2	0	0	1	3	1	1	1	2	2	3	2	2	2	1	1	0	2	1	0	1	0	0
116	0	0	75	100	80	70	100	100	100	50	23	12	7	12	7.292499935	24	7	114	31	30	26	29	0	0	2	1	0	0	0	0	0	1	0	0	0	0	0	0	3	1	0	0	0	1	0	0	0	0	0
117	0	0	62.5	65	36	40	0	0	44.89795918	70	42	29	16	32	31	40	8	230	43	41	18	21	0.48811732	3	2	1	2	3	2	2	3	1	0	2	2	3	2	2	3	2	0	0	1	2	0	0	1	1	1
118	0	0	37.5	95	36	30	0	0	67.34693878	40	46	28	7	30	19	29	7	199	43	34	24	23	1	0	0	2	1	2	1	1	1	1	1	1	0	1	2	2	2	0	0	0	2	1	0	0	0	1	0
119	1	1	37.5	50	48	5	0	50	32.65306122	50	58	23	7	38	27	30	11	220	40	34	18	25	0.485268231	1	1	0	1	2	3	1	1	0	1	0	1	2	1	1	1	2	0	0	1	3	0	0	1	1	1
120	0	0	37.5	100	24	35	0	0	100	55	51	26	12	21	30	52	10	232	53	22	14	21	1.042457539	2	3	2	2	1	0	1	2	2	0	0	2	2	0	3	1	1	2	0	0	1	1	1	1	1	0
121	0	0	62.5	90	20	5	0	0	89.79591837	35	55	28	10	17	28	32	10	203	50	22	17	24	1.340130129	2	1	1	1	1	0	1	1	0	0	1	1	2	0	2	0	2	0	0	1	0	0	0	0	1	1
122	1	0	50	90	32	15	66.66666667	50	79.59183673	50	55	33	10	27	29	36	11	233	46	27	19	22	0	1	2	1	2	1	0	1	1	1	3	1	1	2	0.190897059	1	1.818209967	2	1	0	0	1.068256802	0	0	0	0	0
123	1	0	37.5	100	44	13.33333333	0	100	100	70	43	19	6.784170439	19.63636364	26	26	16	177.9775281	39	29	22.67905282	23.75	1	0	1	1	1	1	0	1	1	0	0.686568704	1	2	1	0.810272285	2	0	3	2	0	0	0	0	1	0	1	1
124	1	0	50	98.85996403	36	40	0	100	67.34693878	50	36.26666667	26	16	23	27	40.23529412	10	202.5	48	31.63636364	25	25	0.548861593	1	1	1	1	1	0	1	2	1	1	1	1	2	2	2	3	1	0	0	1	1	0	0	1	1	0
125	1	0	62.5	65	24	20	0	0	44.89795918	25	58	35	20	46	25	28	16	259	39	31	18	23	0.300727499	2	2	0.298644669	1	1	3	1	1	0	1	1	0	0	1	2	3	2	0	0	2	2	0	0	1	1	1
126	1	0	25	80	44	30	0	0	22.44897959	45	59.73333333	38	18	39	31	58	12	289.2134831	47	36	19	27	1	1	1	0	1	1	2	1	0	0	1	1	1	2	0	1	2	1	0	0	1	0	1	1	0	1	1
127	0	1	12.5	100	36	5	0	25	100	60	39	16	8	24	28	30	8	181	39	28	25	28	1	0	0	0	2	0	0	1	0	0	3	1	1	0	0	3	2	3	1	0	0	1	1	0	0	2	0
128	0	0	87.5	95	64	70	66.66666667	100	100	70	22	10	7	12	16	24	6	110	37	38	21	28	0	0	0	1	0	0	0	1	1	0	0	0	0	1	0	2	0	1	0	0	0	0	0	0	0	0	0
129	1	1	25	33.33333333	16	20	0	0	42.85714286	20	80	46	28	52	42	83	22	397	52	27	12	14	1	3	3	3	3	1	3	3	3	3	2	2	2	2	0	3	3	3	2	1	3	3	0	0	3	1	0
130	0	0	100	100	40	25	33.33333333	100	100	95	50	22	7	16	21	21	10	165	39	30	21	29	0.769399659	2	2	0	2	1	0	0	1	1	1	1	0	2	0	2	2	2	1	0	0	0	0	0	0	0	0
131	0	0	75	90	60	55	100	100	77.55102041	60	25	13	8	17	17	23	6	127	41	30	24	24	0	0	0	1	0	0	0	1	1	0	0	0	0	2	0	2	0	0	0	0	1	1	0	2	1	0	0
132	0	0	100	95	76	80	100	100	100	70	22	10	8	12	11	20	6	103	29	45	25	35	0	0	0	0	1	0	0	0	0	0	0	0	0	0	0	0	0	0	0	0	0	0	0	0	0	1	0
133	1	0	50	65	36	10	100	75	57.14285714	50	44	18	7	34	16	28	7	182	43	32	26	27	0.934442377	1	0	0	1	2	0	0	0	1	2	0	0	0	1	1	2	2	0	0	1	1	0	0	0	1	1
134	0	1	62.5	95	40	5	0	0	67.34693878	35	41	10	8	18	27	26	8	156	31	23	26	28	1	0	3	0	2	0	0	1	0	0	1	3	1	2	2	2	2	2	0	0	1	2	1	2	2	3	0
135	1	1	37.5	90	40	35	33.33333333	25	55.10204082	50	31	18	14	19	17	41	8	170	38	26	27	27	1	2	2	0	1	3	0	0	0	1	0	1	2	0	0	1	1	0	0	0	0	3	0	1	3	1	1
136	1	0	12.5	60	32	5	0	0	44.89795918	30	49	18.88888889	28	43	32	39	7	243.7078652	46	18	12	19	1	1	2	0	1	1	0	2	2	3	3	1	2	1	2	3	3	3	0	0	1	1	1	1	3	1	3
137	1	0	37.5	75	60	40	0	33.33333333	67.34693878	50	41	24	14	18	22	22.5	7.2	175.862069	50	33	20	22	2	1	0	0	1	1	0	1	0	1	1	1	1	2	2	2	2	1	0	0	1	2	1	0	0	1	1
138	1	0	37.5	80	24	5	0	0	55.10204082	40	60	30	13	35	32	43.41176471	13	254.8314607	47	29	17	21	1	1	1	1	2	2	0	1	1	2	1	3	1	2	0	2	3	2	3	3	0	0	0	0	1	1	2
139	1	1	25	35	28	15	0	0	20.40816327	10	59	35	24	41	33	50	12	287	57	30	12	23	0.997822248	2	1	1	2	3	3	1	2	1	3	2	0	3	1	2	3	2	1	0	2	2	1	2	1	2	2
140	0	0	62.5	95	52	60	33.33333333	25	100	65	21	11	10.59656674	18	14	21	8	122	35	45	27	37	1.182501115	0	0	0	1	0	0	0	0	1	0	1	1	1	0	1	1	1	0	0	0	0	0	0	0	0	0
141	1	0	37.5	48.86014296	40	10	0	0	44.89795918	70	51	18	9.830005241	27	28	30	11	202	48	30	16	18	0.889904588	1	2	1	2	1	0	2	1	1	3	3	1	2	0	2	2	2	2	3	0	2	1	2	1	2	1
142	0	0	62.5	90	62.02541163	54.52210413	0	100	67.34693878	70	25.6	14	8	22.05314258	10.28571429	21.375	6	127.7777778	37	31	22	27.77777778	0.128371863	0	0	2	-0.062367931	0	0	0	0	0	0	0	0	0	0	0	3	1	0	0	0	2	0	0	0	0	0
143	1	0	62.5	95	20	15	0	0	30.6122449	50	56.53333333	36	16	38	35	53	13	283.1460674	44	30	18	25	1	1	0	0	2	1	0	1	1	0	3	1	2	2	1	2	1	2	2	0	0	1	1	0	0	1	1
144	0	0	12.5	100	20	25	0	0	0	40	42	20	14	25	26	29	7	187	41	33	23	25	0	2	2	1	1	1	1	1	1	1	0	1	0	1	1	2	0	1	1	2	2	3	1	1	0	1	0
145	1	1	0	62.5	12	30	0	25	44.89795918	31.39665964	66.13333333	30	22	40	31	56	17	287.3863636	49	25	23	22	1	2	2	1	1	2	3	1	1	1.320136753	1	1	2	3	3	2	2.028263961	3	2	3	1	2	0	0	1	1	0
146	0	0	25	90	32	30	0	0	79.59183673	55	51	35	20	33	24	34	10	232	46	25	24	26	1	1	1	0	1	1	1	1	2	1	0	1	1	2	0	1	1	2	1	1	1	0	0	0	0	0	0
147	1	0	50	85	40	20	0	75	77.55102041	45	43	18	11.76465916	18	18	21	8	162	34	38	28	30	1	1	0	0	1	1	0	1	1	0	1	1	1	2	0	2	2	2	0	0	1	1	1	0	1	1	1
148	1	0	75	42.71984294	48	30	25.45017009	-1.149097919	44.89795918	25	51	25	17	36	28	54	13	256	46	34	18	20	1	2	1	3	1	1	3	1	0	1	1	2	0	2	1	1	3	1	0	0	1	3	0	0	1	1	1
149	0	1	62.5	100	60	35	0	100	100	65	34	11	7	20	21	30	7	148	40	26	23	25	1	1	2	2	1	1	0	1	0	0	0	0	1	2	0	2	0	0	0	0	0	0	0	0	0	1	0
150	0	0	62.5	70	64	25	33.33333333	25	100	40	21	12	5.799136988	13	15	27	7	118	25	41	25	33	1	1	0	0	1	0	0	0	0	0	0	1	0	1	0	3	2	1	0	2	0	0	0	0	0	1	0
151	1	0	50	95	40	30	100	100	100	65	43	18	7	16	18	39	8	169	40	25	17	21	0	2	1	1	1	1	1	1	1	1	3	1	1	2	2	0	0	0	0	0	0	0	0	0	1	1	1
152	1	0	37.5	45	24	15	0	0	44.89795918	50	36	18	10	28	24	31	12	176	27	49	22	30	2	0	0	1	2	2	0	1	0	0	0	1	1	1	0	2	0	3	2	1	2	0	0	0	0	0	1
153	0	1	62.5	50	44	25	0	0	44.89795918	40	35	19	8	29	20	27	8	166	36	36	28	27	1	0	0	1	1	1	2	1	1	0	3	2	1	2	1	2	2	2	1	0	1	1	0	1	1	2	1
154	0	0	25	90	48	35	0	0	32.65306122	65	31	14	7	19	13	19	11	127	34	33	25	28	1	1	0	0	1	2	3	0	1	1	0	2	1	2	0	0	1	1	1	1	1	2	2	0	1	1	1
155	1	1	50	55	52	15	33.33333333	25	100	45	45	17	7	21	27	25	10	180	35	33	21	22	1	0	0	0	2	0	0	2	1	0	1	1	1	3	1	2	2	2	0	0	0	3	0	0	0	1	0
156	0	0	12.5	70	40	10	33.33333333	0	65.30612245	60	51	19	10	24	25	31	7	188	41	30	29	27	1	1	2	0	2	0	0	0	1	1	0	0	1	0	0	1	0	2	1	3	0	3	1	1	1	2	2
157	0	0	50	90	32	20	0	100	77.55102041	95	41	20	7	24	19	27	8	162	40	30	22	30	0	0	2	0	1	0	0	1	1	0	3	1	1	2	0	1	0	1	0	0	0	2	0	0	0	0	0
158	0	0	25	66.66666667	40	35	0	0	44.89795918	70	38.4	21	7.982920724	26	16	26	8	163.8202247	29	45	23	29	2	1	0	0	1	0	0	1	1	0	1	1	0	1	0	2	2	1	1	1	0	1	-0.091252207	0.105598825	1.18052236	1.574108476	-0.0045571
159	1	0	62.5	75	24	0	0	0	55.10204082	50	46	27	8	37	33	35	10	228	53	24	18	24	2	1	1	2	2	0	0	1	1	0	3	2	1	2	2	3	3	3	1	0	1	3	0	0	0	1	0
160	1	0	12.5	90	24	10	0	0	32.65306122	70	46.85714286	21.11111111	12	28.8	28	34.875	8	202.7710843	44	40	17	34	2	2	3	0	1	0	0	0	0	0	2	1	1	2	1	1	2	1	2	1	0	0	0	0	0	1	0
161	1	0	50	55	36	40	0	0	22.44897959	30	35	25	13	31	19	46	10	205	46	40	14	25	1	1	1	2	1	1	0	0	0	0	0	0	0	0	0	1	2	2	1	1	1	0	1	2	2	2	2
162	1	0	25	60	52	45	33.33333333	25	44.89795918	60	31	15	8	14	15	20	7	129	34	38	21	30	1	2	0	0.926541205	1	0.503907881	0	0	0	0	1	0	0	1	1	2	1	1	1	0	0	2.791638586	0	0	0	1	0
163	0	0	37.5	95	44	50	33.33333333	0	44.89795918	55	32	20	21	21	17	32	8	169	35	33	25	29	1	2	0	0	1	1	0	1	1	1	1	1	1	1	0	2	1	1	0	0	1	0	0	0	0	0	0
164	1	0	62.5	35	56	20	0	0	55.10204082	40	32	16	15	33	21	34	9.83351298	183	46	35	23	23.33333333	1	1	0	1	1	1	0	1	1	0	1	2	2	1	1	1	2	2	1	0	1	1	0	1	1	1	0
165	1	0	37.5	80	24	25	33.33333333	25	57.14285714	35	63	34	13	31	31	61	20	281	50.4380605	22.62222363	16	22	1	2	2	1	2	1	0	1	2	1	1	2	2	2	0	2	1	2	0.572757122	0	0	2	0	0	1	1	0
166	1	0	62.5	90	24	25	0	0	77.55102041	50	59	24	7	30	19	31	13	209	39	39	19	29	1	1	2	0	1	0	3	0	0	1	1	1	0	2	0	2	2	1	1	0	0	3	0	0	0	1	0
167	1	0	37.5	95	60	40	0	75	67.34693878	80	25	14	15.12311104	22	20	24	8.027968738	142	30	49	31	30	0	0	0	0	1	0	0	1	0	0	1	1	1	1	0	1	2	2	0	0	0	0	0	0	0	1	1
168	1	0	37.5	85	48	35	0	50	100	55.0225614	38	14	12	16	13	34	7	148	42	30	16	26	1	0	0	0	1	0	0	1	1	1	1	0	1	1	2	1	0	0	0	0	0	1	0	0	0	0	0
169	1	0	25	75	52	25	0	0	32.65306122	75	30	12	7	23	23	28	10	152	36	42	24	30	1	1	1	0	1	0	0	1	0	0	1	1	1	2	0	2	1	2	0	0	0	1	1	1	0	1	0
170	1	0	50	90	48	35	33.33333333	100	67.34693878	65	30	14	7	17	13	35	10	144	39	37	24	29	1	1	0	0	1	0	0	0	0	1	1	1	1	1	1	1	1	1	0	0	1	2	0	1	0	1	0
171	1	1	0	50	0	5	33.33333333	25	0	25	56	38	17	52	30	50	19.2	292.247191	52	25	15	25	0.571103303	2	0	2	0	3	3	1	0	0	3	1	2	2	0	2	1	2	3	3	3	1	1	0	0	1	0
172	0	1	50	70	24	15	0	0	32.65306122	65	37	27	11	30	31	20	8	188	36	43	28	30	0.892267263	0	0	0	1	0	0	0	0	1	0	1	0	1	0	2	2	2	2	0	1	1	0	0	0	1	0
173	0	1	25	55	24	25	0	0	32.65306122	25	54	22	19	24	22	30	8	208	41	24	15	27	1.555092132	1	2	0	1	0	0	0	1	1	1	3	1	2	0	1	3	1	1	0	1	1	1	2	0	1	0
174	1	0	0	65	8	5	0	0	22.44897959	15	71	28.88888889	13	48	38	64	17	317.5280899	53	32.4	19	25	1.841982522	3	2	3	1	0	3	2	3	1	1	1	1	2	1	2	3	3	3	3	1	2	1	2	2	1	1
175	1	0	62.5	95	48	60	33.33333333	75	89.79591837	70	20	15	10	15.27272727	14	18	6	111.2359551	28	41	22	33	0	0	0	0	1	0	0	0	0	0	0	0	0	1	0	0	1	1	0	0	0	1	0	0	0	1	0
176	1	0	62.5	100	52	50	0	25	67.34693878	55	26	14	7	23	10	21	7	128	32	36	23	29	1	0	1	1	1	1	0	0	0	1	1	1	0	0	0	0	2	0	0	0	0	2	0	0	0	1	0
177	1	0	62.5	100	52	70	0	100	100	65	41	24	12	19	17	34	6.711534595	180	45	37.09090909	21	24	1	2	2	0	1	1	1	1	1	0	1	0	1	3	2	1	2	1	2	0	1	1	1	0	0	1	1
178	1	0	12.5	75	16	10	0	0	32.65306122	65	39	27	7	26	23	22	16	186	35	34	18	30	2	1	0	0	1	0	0	1	1	0	1	2	1	2	0	2	3	3	1	3	0	0	0	0	0	1	0
179	1	0	75	50	88	65	100	75	44.89795918	70	28	13	7	22	16	24	7	135	35	32	17	33	1	0	0	0	1	0	0	0	0	0	0	0	1	2	2	1	0	0	0	0	0	0	0	0	0	0	0
180	1	0	25	85	20	5	33.33333333	0	44.89795918	10	45	34	16	36	30	22	8	229	44	29	24	21	1	1	1	0	1	2	3	1	2	1	1	2	2	2	0	1	2	2	0	0	3	2	0	0	0	1	0
181	1	0	62.5	60	56	25	66.66666667	50	100	65	27	11	7	18	16	18	7	118	34	37	23	30	0	0	0	0	1	0	0	0	0	0	0	1	1	1	0	1	1	1	0	0	0	1	0	0	0	0	0
182	1	0	37.5	65	28	10	0	0	44.89795918	35	39.46666667	21	7	30	19	20	8	160.7865169	35	30	20	29	1	0	0	0	1	0	0	0	1	0	0	1	1	1	0	1	1	2	2	1	1	0	1	0	1	1	0
183	1	0	50	40	36	35	-10.23470996	25.72185327	10.20408163	50	43	32	21	37	30	41	12	248	49	46	18	25	1	1	1	1	1	1	1	0	1	1	1	1	0	1	0	1	2	1	1	0	1	1	0	0	0	1	1
184	1	1	12.5	25	5	5	33.33333333	0	12.24489796	25	73.6	42	28	54	38	50.82352941	16	334.137931	42	30	12	26	1	2	3	2	3	0	0	1	0	3	2	1	1	3	0	1	3	2	3	1.879800258	2	2.468795949	3	3	2	3	1
185	1	0	50	66.66666667	48	45	0	50	46.93877551	40	31	20	12	26	13	24	8	153	39.23767704	35.97614399	22	28	1	1	0	0	1	1	0	1	1	1	0	1	1	1	1	1	1	1	1	1	1	2	0	2	1	1	1
186	1	0	100	60	76	55	100	100	67.34693878	90	26	12	8	17	16	31	9.67260031	136	41	28	23	26.27111309	0	1	0	0	0	0	0	0	0	0	3	1	0	0	1	1	0	1	0	0	0	0	0	0	0	0	0
187	1	0	25	20	16	15	0	0	67.34693878	10	57	39	29	37	26	39	7.819757906	265	48	35	22	26	0.683063804	1	3	0	1	1	3	1	2	0	1	3	1	2	0	1	3	1	0	0	2	1	2	1	0	1	1
188	1	0	62.5	100	60	50	0	100	100	75	34	17	15	15	12	20	7	139	32	45	31	36	1	1	0	0	1	0	0	1	0	0	0	1	1	0	0	1	1	1	0	0	1	0	0	0	0	1	0
189	1	0	62.5	100	40	35	0	0	55.10204082	65	34.098878	15.47596534	7.133952262	19.75167406	12.43816089	25.1486073	6	138.7075112	38	45	19	32	0.690663107	0	0	0	1	0	0	1	1	0	1	0	1	2	0	1	1	1	0	0	0	0	0	0	0	1	0
190	0	0	62.5	65	44	20	33.33333333	50	57.14285714	25	42	17	3.527156754	21	22	38	12	184	44	34	17	21.11111111	1	1	2	2	2	2	3	2	1	1	1	1	1	2	0	2	2	2	0	0	1	2	0	0	1	1	1
191	1	1	50	95	32	25	0	0	57.14285714	75	35.2	18	7	23	27	29	15	184.0449438	48	21	16	20	1	2	2	1.057392761	2	0	0	1	1	1	0	1	1	2	3	2	0	0	1	0	0	0	1	2	1	1	0
192	0	0	62.5	85	48	35	0	0	67.34693878	45	39	14	12	22	31	39	10	181	34.90909091	31	25	30	1	1	1	0	1	0	0	1	0	1	0	1	1	1	1	2	0	1	0	2	0	2	0	1	0	1	0
193	1	0	50	95	52	45	33.33333333	25	77.55102041	45	40	20	8	23	16	28	8	171	42	44	19	21	1	1	0	0	1	1	0	1	2	1	1	0	1	0	0	0	1	1	2	0	1	0	1	1	0	1	1
194	1	0	37.5	80	28	20	0	0	32.65306122	25	55	38	23	41	32	53	13	293	51	19	15	21	2	2	1	1	1	3	2	1	1	1	2	2	2	3	0	2	2	2	1	0	1	2	0	1	1	0	0
195	1	0	100	100	88	75	100	100	100	60	17	11	7	12	8.719674206	19	6	100	33	39	25	25	0	0	0	0	0	0	0	0	1	0	0	0	0	0	0	0	0	1	0	0	0	1	0	0	0	0	0
196	1	0	75	100	52	40	0	100	100	70.24396078	27	16	11	16	28	34	13.30039365	162	39	45	14	29	1	0	0	0	1	1	0	1	0	0	1	1	1	2	0	1	2	2	0	0	0	0	1	0	1	1	0
197	1	0	62.5	90	32	35	0	0	100	75	32	22	11	16	11	18	8	142	37.09090909	37	19	32	1	1	1	0	1	0	0	0	0	0	1	0	0	1	0	2	3	1	1	0	0	2	0	1	0	1	0
198	1	0	50	100	28	35	0	100	89.79591837	75	32	18	8	15	21	25	8	144	43	29	24	19	1	0	0	1	1	1	0	1	1	0	0	0	0	1	0	2	0	0	0	1	0	0	-0.283625115	0.765022527	1.573421483	0.477397914	1.322740224
199	1	0	37.5	90	60	55	0	25	67.34693878	30	46	25	18	29	22	59	17	242	46	30	26	23	1	0	0	0	0	0	0	0	1	0	0	0	1	1	0	1	0	1	1	0	0	0	0	0	1	1	1
200	1	0	62.5	85	68	60	33.33333333	100	100	90	25	15	10	14	19	22	6	128	43	27	22	20	1	0	0	0	1	0	0	0	0	0	0	0	0	0.414244933	0	1	1	1	0	-0.356063228	0	3	0	0	1	0	0
201	1	0	62.5	65	56	50	0	0	57.14285714	55	32	20	10	24	16	34	8	165	39	33	23	27	1	1	0	0	0	0	3	1	1	0	0	0	1	2	0	2	0	1	0	0	0	1	0	0	1	0	2
202	0	0	37.5	90	48	40	33.33333333	25	67.34693878	35	28	20	13	20	15	29	7	150	35	39	20	30	1	1	1	0	1	0	0	0	0	0	0	0	1	1	0	1	0	1	1	0	1	1	0	0	0	0	0
203	1	0	50	50	48	30	0	25	44.89795918	60	51	28	14.31036513	33	29	36	7	236	45	35	24	19	2	1	1	1	2	1	0	1	1	2	0	0	0	2	0	1	1	2	0	0	0	1	1.212174424	0.849382613	0.91353249	1.741603262	0.782397639
204	0	0	62.5	75	64	25	0	0	44.89795918	75	30	16	8	27	21	32	11	167	32	37	23	30	1	0	0	0	1	0	0	0	1	0	0	1	1	2	0	2	2	2	0	0	0	2	0	0	0	1	0
205	1	0	50	90	56	30	0	0	77.55102041	40	38	15	8	24	17	27	12	159	36	40	23	35	1	1	0	0	1	2	0	1	1	1	1	2	0	0	0	2	1	2	1	1	1	0	0	0	0	1	1
206	1	1	37.5	70	36	25	0	0	44.89795918	35	53	26	14	31	29	36	12	232	51	26	17	22	1	1	1	2	1	1	0	2	1	1	3	1	1	2	2	2	2	2	0	0	1	3	1	1	2	1	2
207	0	1	50	95	28	30	0	0	67.34693878	30	45	21.11111111	8	25	22	29.64705882	16	195.3409091	41	35	24	32	1	3	1	0	1	1	0	0	0	0	3	1	1	1	0	2	2	1	0	0	1	3	0	0	0	1	1
208	1	0	37.5	100	52	20	0	0	32.65306122	45	37	15	7	22	19	19	8	149	33	33	25	29	1	0	1	0	1	1	0	1	0	0	0	1	1	1	0	1	2	1	0	0	1	1	1	1	0	1	1
209	1	0	50	75	36	25	0	75	67.34693878	60	49	18	7	20	16	33	8	173	41	30	22	21	1	1	3	3	1	0	0	1	1	3	1	1	2	2	3	2	2	1	2	3	0	0	1	1	1	1	1
210	1	0	75	100	56	35	33.33333333	100	100	80	32	16	5.611603136	19	21	29.64705882	11	154.7191011	40	37	22	29	1	1	0	0	1	0	0	0	0	0	0	1	1	2	0	1	0	2	0	0	0	0	0	0	1	1	0
211	1	0	12.5	5	8	15	0	0	22.44897959	5	77	50	34	57	44	78	28	419	44	32	19	24	1	3	1	2	2	2	1	2	1	2	2	2	2	2	1	2	3	1	2	2	2	3	0	0	1	1	2
212	0	0	50	85	24	5	12.66462925	-27.47826677	44.89795918	35	40	17	11	34	23	29	12	193	38	35	21	31	1	1	0	0	3	0	0	1	0	0	1	1	1	2	0	3	3	3	0	0	1	1	0	0	0	1	0
213	0	0	50	80	52	25	0	0	44.89795918	40	44	28	10.05873979	32	23	50	14	231.5730337	45	32	18	26	1	1	2	0	1	1	1	1	1	0	0	1	1	2	1	1	1	2	0	0	1	1	1	1	1	1	1
214	1	0	75	80	48	45	66.66666667	50	57.14285714	80	50	27	18	31	30	58	17	262	58	34	25	23	1	1	1	1	0	1	0	1	2	1	1	2	1	2	0	1	1	1	0	0	0	0	1	0	1	1	2
215	1	0	50	50	44	25	0	0	44.89795918	35	50	26	17	37	25	60	11	258	48	24	22	25	1	1	0	3	1	0	3	1	0	2	1	1	0	2	0	1	2	2	0	0	0	0	0	0	1	2	1
216	0	0	75	45	72	75	100	50	44.89795918	50	19	12	7	15	17	26	7	118	45	32	20	28	0	0	0	0	1	0	0	0	0	0	0	1	0	1	0	1	0	1	0	0	1	1	1	0	0	1	0
217	1	0	62.5	80	56	50	33.33333333	75	100	50	34	14	10.5138733	16	15	36	7	152	39	37	21	26	1	1	0	0	1	0	0	0	1	1	0	0	1	1	2	0	1	1	0	0	0	3	1	1	1	1	1
218	0	0	37.5	80	32	35	66.66666667	0	32.65306122	30	50	21	12	31	27	43	12	223	47	28	14	22.168152	2	2	2	0	2	1	0	1	1	2	1	1	1	2	1	2	2	2	1	2	1	2	2	2	3	2	2
219	1	0	37.5	95	44	35	0	25	67.34693878	35	46	30	21	41	28	26	8	231	41	40	24	26	1	1	0	0	2	1	0	1	1	1	0	1	1	2	0	2	2	1	1	0	1	1	0	1	0	1	0
1	1	1	37.5	95	28	25	0	25	77.55102041	70	37.33333333	19	10.05062184	17	13	26	6	139.5505618	38	39	17	33	0.718068864	1	1	0	1	1	1	1	1	0	1	0	0	0	0	1	1	1	1	1	0.021564905	0	0	0	0	0	0
2	1	1	25	85	12	30	0	0	55.10204082	60	59	34	16	31	21	41	12	242	46	26	15	15	1.319421693	2	2	2	3	2	3	1	1	1	0	1	2	2	1	2	2	2	1	1	0	0	1	2	1	1	1
3	1	0	87.5	90	48	30	0	0	77.55102041	60	46	13	10	22	25	22	6.822908478	169	44	37	26	29	0.579269908	1	2	2	2	1	0	1	0	0	1	1	0	1	0	2	2	2	1	0	1	3	0	0	0	1	0
4	1	0	25	85	28	15	0	0	55.10204082	75	51	16	11.23534628	25	24	26	6	185	38	38	26	25	2	1	1	0	1	2	3	1	2	0	1	3	1	2	0	2	3	2	2	2	0	2	0	0	0	0	0
5	1	0	100	95	60	50	100	100	79.59183673	50	29	12	8	22	14	25	6	136	47	40	14	20	0	0	0	2	1	1	0	1	0	1	1	1	0	0	1	0	2	1	0	0	0	0	0	0	1	1	1
6	1	0	25	95	32	10	0	100	79.59183673	60	46	20	7	20	32	33	8.480437869	191	48	37	22	18	1	1	1	3	2	0	0	1	2	1	2	1	1	1	2	2	0	2	0	0	0	2	0	1	3	1	2
7	1	0	50	100	32	20	0	100	77.55102041	55	58	34	10	31	26	45	10.75280484	242	47	35	19	22	1	2	2	2	2	2	1	1	3	2	2	1	1	2	1	2	1	2	1	1	1	0	0	0	0	0	0
8	0	0	50	100	44	55	0	100	89.79591837	95	26	17	12	23	15	31	10	160	54	42	20	19	0.213200263	0	0	0	1	1	1	0	0	0	0	1	0	0	0	0	2	0	0	0	1	0	2	1	2	1	1
9	0	0	40.23012878	102.9633505	33.83499406	34.31825697	54.77617468	63.67790866	87.52790121	72.18408944	36.4857471	18.33203005	7.396402673	15.52363111	19.61193432	32.10872525	6.782537454	157.6935178	39.15424194	28.62061403	19.03909571	25.46930168	1	0.371247435	0.872585837	0.419517963	1.11733673	-0.869110474	-0.664777488	0.214746368	0.028478171	0.719982914	-0.951152985	-0.694923577	0.670478953	-0.282531441	0.059983543	0.667913113	-0.266023896	1.330479267	0.591083606	-0.238266822	-0.536557978	-0.602711888	0	1	0	1	0
10	1	0	25	35	32	5	0	0	100	80	48	20	10	22	34	33	8	211	43	27	16	26	2	1	2	1	1	3	0	1	0	0	1	1	2	2	0	3	2	3	1	0	0	3	1	0	0	1	1
11	0	1	37.5	100	36	25	0	100	89.79591837	40	47	20	8.25424934	17	22	41	10.03338451	189	43	24	21	21	1	1	1	1	2	1	0	1	2	1	1	1	1	2	0	2	1	1	1	0	0	2	1	1	1	1	1
12	1	1	37.5	45	40	30	33.33333333	25	44.89795918	35	45	25	21	37	23	45	8	223	42	32	20	27	0.336191878	1	0	0	1	0	3	1	2	3	1	1	1	2	1	1	2	2	1	1	2	3	1	0	0	1	0
13	1	0	50	75	52	45	0	0	44.89795918	50	33	20	13	28	19	38	9.820959315	184	50	46	17	28	1	1	0	0	1	1	0	0	0	1	1	1	0	1	0	1	2	1	1	0	1	0	0	0	1	1	0
14	1	0	25	80	32	25	0	100	100	60	52	15	7	13	25	42	11	196	38	44	20	26	1	1	0	1	2	0	0	1	0	0	1	1	1	2	0	1	2	0	0	0	0	0	0	0	0	0	0
15	1	1	0	25	12	5	0	0	10.20408163	10	53	29	35	23	34	44	6	244	49	20	14	20	2	2	1	3	1	1	0	1	2	1	1	0	3	2	0	3	2	2	3	3	0	0	1	1	1	1	1
16	1	0	25	70	36	15	0	0	44.89795918	52.63740979	36	21	8.101637815	33	22	30	13	190	47	38.18181818	22.45372552	27.5	2	1	0.757450522	1	1	1	2.280147308	1	1.071887821	1	3	1	1	1	1	2	1	2	0	0	1	2	1	1	2	2	1
17	0	0	37.5	70	36	20	33.33333333	25	67.34693878	40	48	26	15	30	23	38	8.113582237	211	51	27.27272727	13	21	0.574454073	1	1	2	2	1	0	1	0	1	0	1	1	3	0	3	1	2	1	0	1	2	0	1	1	1	0
18	1	0	25	70	36	15	0	0	67.34693878	30	48	26.66666667	7	33.6	27	29.25	7	202.7710843	48	34	22	29	1.138280953	0	2	2	1	1	0	0	1	1	3	1	0	3	0	2	0.511104819	2	0	0	0	2	1	1	1	2	1
19	1	1	0	20	0	0	0	0	44.89795918	27.37701814	70	40	29	42	40	71	23	362	57	33	16	18	1.064420909	3	2	3	2	3	3	2	1	3	1	2	0	2	2	3	2	3	2	1	1	2	2	3	3	2	3
20	1	0	50	75	44	20	0	0	57.14285714	30	43	20	11	27	25	22	11	189	39	28	21	29	1.390288487	1	1	0	1	1	0	0	0	0	0	2	1	1	0	1	2	1	2	2	1	2	0	0	0	0	0
21	1	0	25	65	40	20	0	0	44.89795918	45	57	33	21	29	25	30	8	230	44	24	18	27	1.090766803	1	1	1	2	0	3	1	1	1	3	3	3	2	0	3	1	3	2	1.051427965	0	3	1	0	1	1	0
22	0	0	62.5	75	48	20	0	0	57.14285714	25	33	21	10	30	23	24	8	169	34	36	25	25	0.932830563	1	0	1	2	0	0	1	0	0	1	1	1	1	0	2	0	2	2	0	1	1	0	0	0	0	0
23	1	0	25	40	28	25	0	0	10.20408163	20	41	24	11	43	27	34	8	211	39	33	20	21	1	1	1	1	3	1	0	1	2	0	3	1	2	3	2	2	1	3	2	1	2	3	1	0	1	2	1
24	1	0	37.5	90	36	30	0	0	100	65	55	37	19	34	21	22	8	228	35	39	20	27	1	1	1	0	1	0	0	1	0	0	1	0	0	1	0	2	3	1	2	2	1	0	0	0	0	1	0
25	1	1	25	45	44	15	0	0	42.85714286	50	37	21	14	36	22	30	11	189	44	26	21	29	2	2	1	0	1	1	0	1	0	1	1	1	1	1	0	2	0	3	0	0	0	1	1	1	0	1	1
26	1	0	62.5	95	48	30	0	0	67.34693878	65	38	20	10	29	23	29	8	176	45	35	21	23	1	0	2	0	2	1	0	1	1	1	1	1	1	2	2	2	1	1	0	0	1	1	0	2	0	1	1
27	1	0	37.5	60	52	5	0	50	44.89795918	40	62	26	13	42	31	41	10	263	43	26	19	23	1	2	1	1	1	1	1	1	2	1	1	1	2	2	3	2	3	3	2	3	1	1	2	0	1	1	1
28	1	0	25	55	12	15	0	0	32.65306122	50	71	32	11	43	31	43	19	287	44	29	15	21	1	3	3	2	1	1	3	2	3	1	1	1	1	2	3	2	3	2	3	3	0	2.373955897	1	0	1	1	1
29	1	0	12.5	65	28	35	0	0	44.89795918	50	52	25.55555556	18	32	30	54	10	262.7586207	51	26	20	15	1	1.696647294	1.500850943	1.524749849	2.472929818	1.25398946	0.913368939	1.487238858	1.308642334	0.984724298	1.454901713	2.40830674	2.049845693	1.536485633	2.249836499	2.324422882	1.334578665	0.871014124	0.348227341	0.284654383	1.968500069	2.499890962	1	1	1	3	2
30	0	0	62.5	80	40	45	33.33333333	50	100	50	34	25	10	25	15	30	9.547993686	167	40	35	21	27	0.147838968	1	1	0	1	0	1	0	1	1	0	1	0	0	0	0	1	1	1	0	1	1	1	1	0	1	0
31	1	0	62.5	95	56	30	66.66666667	50	100	80	37	14	7	15	19	23	8.155478814	143	37	39	26	25	1	1	0	0	0	0	0	0	1	1	1	1	0	1	0	0	1	1	0	0	0	0	1	2	1	2	0
32	1	1	25	95	12	15	0	0	10.20408163	30	60	30	11	28	18	32	8.79859976	217	45	36	20	27	0.826542871	1	1	1	1	1	0	0	0	1	1	1	0	1	1	2	3	3	1	0	1	0	0	0	0	0	0
33	0	0	87.5	90	40	40	0	25	79.59183673	65	46	19	9.166269878	19	23	30	7.2	174.9438202	46	35	18	24	0.160042468	0	1	1	1	1	0	1	1	0	0	1	0	2	0	1	0	2	0	0	1	0	0	1	2	1	1
34	1	1	0	15	60	0	0	0	20.40816327	5	48	26	10	37	39	40	6	232	46	20	16	25	1.454190133	1	3	0	1	1	0	1	1	1	3	1	2	2	2	2	1	3	0	0	1	2	0	0	0	1	0
35	0	0	50	70	32	20	33.33333333	0	65.30612245	60	44	17	8	25	23	36	7	181	45	39	18	24	0.967702185	0	0	1	2	0	0	1	1	0	0	3	2	2	0	2	1	2	1	0	0	1	0	0	1	1	1
36	1	1	50	81.25	44	45	100	50	77.55102041	50	53	20	13	22.90909091	31	57.375	10	242.7906977	51	34	12.83333333	21	1	3	2	0	2	1	0	1	2	1	0	0	0	3	2	1	1	1	0	0	-0.173650468	2	1	0	1	1	2
37	1	1	62.5	100	36	45	66.66666667	81.55532954	75.51020408	60	44.8	15	12	18	17	35	9.042458299	170.8988764	49	29	24	23	1	1	0	0	2	2	0	1	1	0	1	1	1	0	0	1	2	1	0	0	0	2	0	0	0	0	0
38	1	0	12.5	55	36	25	0	0	20.40816327	50	68	33	29	44	32	59	8	310	49	38	18	22	2	1	1	1	1	1	1	1	1	1	1	3	0	2	3	2	1	2	0	0	1	2	2	1	1	1	2
39	0	0	0	35	12	5	0	0	0	70	55	45	29	45	29	36	23	289	41	25	23	24	1	1	2	1	2	0	0	1	1	0	1	1	2	2	0	2	1	1	1	0	0	0	0	0	2	1	1
40	1	0	25	65	16	10	33.33333333	0	67.34693878	50	60.01999319	28.64291816	16.44330863	31.35947723	26.57473941	51.77952419	7.5	249.1026985	52	35	17	21	1	1	1	2	2	1	3	1	3	1	1	1	1	1	0	2	1	2	2	2	0	2	1	3	3	2	1
41	1	0	50	85	52	50	0	50	87.75510204	80	45	13	20	20	24	55	11	218	48	33	16	21	1.363428862	2	2	0	1	2	0	1	1	1	2	2	1	1	3	2	2	1	0	0	0	0	2	2	1	2	2
42	0	0.265411849	62.5	80	68	50	0	75	77.55102041	40	44	17	11	23	22	50	21	212	44	27	24	25	0.636862929	0	0	1	2	0	0	1	1	1	3	1	2	1	0	2	1	1	0	0	1	0	0	0	0	1	0
43	0	0	25	100	32	5	33.33333333	100	100	65	56	17	8	15	32	48	12	214	49	31	18	23	0	1	2	1	1	1	1	1	2	1	1	1	1	2	0	1	1	1	1	0	0	1	1	1	1	1	2
44	0	1	50	95	64	65	100	100	79.59183673	60	28	17	8	12	10	28	8	137.5280899	38	32	27	28	1	1	0	0	0	0	0	1	0	0	1	0	0	0	0	0	0	0	0	1	0	0	0.101231709	-0.521920609	-0.037053061	-0.094217041	-0.141657477
45	0	0	12.5	80	28	30	33.33333333	25	55.10204082	70	62	22	16	25	27	55	17	251	40	23	21	22	0.956889276	1	2	0	2	1	0	1	0	2	3	3	1	2	3	2	1	1	2	3	0	3	1	1	0	1	0
46	0	0	37.5	40	28	45	0	0	44.89795918	35	55	40	19	37	29	55	10.66697315	275	44	26	17	23	1	1	1	2	2	1	3	1	2	2	3	2	1	2	1	2	2	2	2	3	2	2	2	2	2	3	2
47	0	0	50	85	56	45	0	0	67.34693878	45	40	26	10	31	21	25	11	185	38	34	19	29	1	1	0	0	1	0	0	1	0	1	1	1	1	1	0	1	1	1	0	0	1	0	0	0	0	1	0
48	0	0	25	100	32	35	0	0	67.34693878	65	35	23	17	29	26	36	9.699690994	200	35	33	24	28	2	1	0	0	2	2	0	1	1	0	0	1	2	2	0	2	2	1	0	1	1	2	0	0	0	0	1
49	1	1	62.5	55.55555556	56	20	66.66666667	50	100	60	45	16	20	17	27	42.35294118	8	194.1573034	43	22	20	25	1	1	2	2	2	0	0	0	0	1	3	1	1	2	0	2	2	2	1	0	0	3	1	2	0	2	0
50	1	0	62.5	35	36	15	0	0	44.89795918	40	42	20	10	23	19	28	8	172	45	29	16	24	1.461340973	1	2	1	1	3	0	0	3	1	1	1	0	1	0	2	1	1	0	2	0	1	1	0	1	1	1
51	0	0	50	35	40	25	0	0	100	40	42	22	14	30	22	45	9.206787005	214	38	42	22	22	1.71276355	1	3	2	1	1	0.554092508	1	1	0	3	1	1	1	0	3	3	2	0	0	1	1	0	0	0	1	0
52	1	0	37.5	95	28	35	26.63806342	60.83806036	89.79591837	75	40	18	13	15	25	26	8	166	44	29	21	21.11111111	1	3	2	2	2	1	0	1	1	1	3	1	1	2	0	2	3	1	1	2	0	3	1	0	0	0	0
53	1	0	50	40	64	40	0	0	32.65306122	35	50	19	8	21	21	53	11.17014755	209	40	35	24	25	0.978369301	0	0	0	1	1	1	0	1	0	1	1	2	2	1	2	2	1	1	0	2	3	0	0	0	1	0
54	1	0	62.5	100	48	50	33.33333333	75	67.34693878	60	34	16	10.22873269	25	19	22	8	155	39	27	23	29	0	1	2	0	1	0	0	1	1	0	1	1	0	1	0	1	3	1	0	0	1	2	1	0	0	1	1
55	0	1	25	80	56	30	0	0	32.65306122	35	55	16	10	34	30	38	11	228	47	33	16	19	2	1	1	1	2	2	1	1	2	1	0	1	0	2	0	2	2	2	0	0	1	1	1	1	1	2	1
56	0	0	75	60	24	20	33.33333333	25	69.3877551	65	58	23	7	28	23	32	15	202	39	35	18	23	1	2	3	1	2	0	0	2	1	2	1	1	0	1	0	0	0	2	0	0	0	1	1.801387078	1.372281378	0.888075073	0.85907475	0.54297706
57	0	0	50	60	48	40	0	0	100	55	26	22	13	24	12	28	7	145	36	26	23	31	0	0	0	0	1	1	0	0	0	1	0	1	0	1	1	1	0	2	1	1	1	0	0	0	0	1	1
58	0	0	25	100	24	40	0	100	100	45	49	21	19	22	27	47	13	217	47	28	18	23	1.133423856	1	1	1	1	1	0	1	1	1	1	1	2	2	0	2	0	1	0	0	0	0	0	0	1	1	0
59	1	1	50	65	72	50	33.33333333	50	55.10204082	30	25	10	11	24	17	28	7	139	44	41	22	26	0.483104284	0	0	0	-0.220803672	1	0	0	2	0	3	3	1	1	1	1	0	0	0	0	2	2	0	0	0	0	0
60	1	0	62.5	50	20	15	0	0	67.34693878	30	53	27	14	39	24	45	17	253	49	24	17	20	1.208856123	2	1	1	2	2	1	3	1	1	2	2	1	2	3	2	2	2	0	0	1	2	1.185753909	2.128328594	1.326452241	1.41085052	1.661982481
61	1	0	87.5	95	48	35	33.33333333	100	67.34693878	37.5	29	21	9.932449893	25	14	21	7	148	37	34	24	30	0	0	0	0	2	0	0	1	0	0	1	1	0	2	1	1	1	1	0	0	1	0	0	2	0	2	0
62	1	1	50	65	44	30	0	0	57.14285714	55	49	20	12	23	25	24	12.31510223	187	33	38	20	26	1.571500402	0	0	2	1	1	3	1	2	2	3	0	1	2	0	1	1	1	1	2	0	1	1	2	1	2	1
63	0	0	25	100	44	30	0	100	44.89795918	30	40	25	8	24	17	24	8	167	38	33	24	23	-0.00381746	0	0	0	1	0	0	1	1	0	0	1	1	1	1	2	1	2	2	2	2	0	0	0	0	1	0
64	0	0	50	90	52	15	33.33333333	0	100	45	31	20	7	17	19	21	6	141	35	37	25	31	0.630291767	0	0	0	1	0	0	0	0	0	0	0	1	1	0	2	1	1	0	0	1	2	1	1	0	2	0
65	1	0	50	90	16	35	0	50	44.89795918	70	42	26	16	26	14	37	6	192	38	50	26	35	1	1	0	0	1	1	0	0	0	0	0	3	3	0	0	0	3	1	0	0	0	0	2	0	1	1	3
66	1	0	37.5	70	40	15	0	0	87.75510204	60	28	13	16	20	16	35	6	157	41	42	23.29738205	26	0.963022443	1	0	0	0	0	0	1	0	0	1	1	2	2	0	1	3	2	1	0	0	2	1	0	0	1	1
67	0	0	25	95	56	50	66.66666667	50	100	95	33	12	8	14	20	34	7	151	36	35	19	32	1.35929609	1	1	0	1	0	0	0	0	1	0	3	1	1	0	2	1	1	0	0	0	1	0	0	0	0	1
68	0	1	25	75	32	20	0	0	55.10204082	20	37	16	15	24	21	34	8	173	51	21	14	21	1	1	2	1	2	2	0	1	1	1	1	1	1	2	0	2	0	2	0	0	1	1	0	0	1	2	1
69	1	0	37.5	85	36	30	0	0	67.34693878	55	46	27	20	33.81818182	26	48	14	245.7303371	43	29	17	26	1	1	1	1	1	1	1	1	1	1	1	1	1	1	1	1	2	1	0	0	1	2	0	0	0	1	1
70	0	0	62.5	70	44	30	33.33333333	0	67.34693878	23.29615622	43.73333333	24.44444444	10	28	23	29.64705882	7	186.2068966	47	31	19	25	0.345987209	0	0	1	1	0	0	1	1	1	0	1	0	2	0	2	2	1	0	0	0	2	0	0	1	1	1
71	1	0	37.5	65	28	10	0	0	55.10204082	45	54	31	22	34	33	49	12.7910225	265	48	28	17	23	0.88448021	1	2	0	2	1	0	1	1	1	1	3	1	2	1.408174635	2	1	2	0	0	0	3	1	1	0	1	1
72	1	0	75	90	44	40	100	100	89.79591837	75	42.66666667	15	7	23	22.5	43	13	190.2272727	44	31	18	25	0.450010234	0	2	0	0	1	0	1	1	1	0	0	1	2	0	0	2	0	0	0	0	0	0	0	1	0	1
73	0	0	62.5	100	64	60	33.33333333	100	100	85	24	13	7	17	16	35	7	133	41	34	22	29	0.677524118	0	0	0	1	0	0	0	0	0	0	0	0	1	0	0	1	1	0	0	0	0	0	0	0	1	0
74	0	0	37.5	100	28	25	66.66666667	100	44.89795918	65	48	19	12.83333333	22	24	45	7.21862369	205.2808989	45	24	18	19	0	2	2	2	1.367831632	2	0	1	3	1	1	0	1.770055314	0	3	2	3	1	0	0	0	1	2	3	2	2	1
75	0	0	50	80	32	25	0	75	100	40	57	27	8.140587849	26	28	50	11.899562	234	39	38	22	25	1	2	2	0	1	1	0	1	1	1	2	0	1	2	2	2	3	1	1	2	0	2	1	0	0	1	1
76	1	1	62.5	95	44	46.66666667	0	100	100	85	36	27	8.324577815	20	24	27	7	170.8988764	45	27	16	22	1	1	0	0	1	0	0	1	0	0	1	0	1	2	0	1	1	1	0	0	0	1	0	1	1	1	1
77	1	0	37.5	75	36	25	0	0	44.89795918	64.73233686	35	26	15	29	24	34	11	194.1573034	45	30	15	22	1	1	1	0	1	1	0	1	0	0	3	1	1	3	0	2	1	1	0	0	0	2	0	0	0	1	1
78	1	0	25	100	32	30	0	100	100	50	44	22	17	20	25	41	12.07727497	205	49	43	20	17	1	2	2	2	1	1	0	2	2	0	1	1	0	1	1	2	1	1	0	0	0	1	0	0	0	0	0
79	1	0	62.5	100	48	35	0	25	87.75510204	60	27	17	7	17	21	24	7	139	41	35	23	24	0.845518033	0	0	0	1	0	0	0	0	1	0	1	1	1	1	2	0	1	0	0	1	2	0	0	0	0	0
80	1	0	62.5	85	40	35	0	50	67.34693878	35	42	21.11111111	10	22	19	37.125	7.2	183.1395349	45	26	19	22	0.959294034	1	2	1	2	1	0.549922535	1	1	1	1	1	2	2	0	2	2	1	1	0	1	1	0	1	1	1	0
81	1	0	75	90	40	40	39.74037667	79.55275962	100	70	42	24	14	24	19	35	8	184	50	22	21	25	0.090615459	0	0	0	1	1	0	0	0	0	1	1	1	1	1	1	0	1	0	0	1	2	0	0	0	1	1
82	1	0	37.5	80	36	35	0	0	67.34693878	50	50	22	7	36	26	35	14	217	52	35	20	23	0.518799247	1	1	1	1	1	0	1	3	1	1	1	1	2	0	1	1	1	1	1	1	3	1	1	1	1	1
83	1	0	62.5	90	64	55	0	0	77.55102041	55	29	17	8	17	18	26	7	138	41	44	24	30	-0.000133818	0	0	0	1	0	0	1	0	0	1	1	0	2	0	1	0	1	0	0	1	2	0	0	0	0	0
84	1	0	62.5	85	64	60	0	50	57.14285714	65	31	19	13	22	21	33	8	167	41	47	21	27	0	0	0	1	1	1	0	1	1	0	0	1	0	1	0	1	1	1	1	2	1	1	-0.372910533	0.259461049	0.76288495	0.650600932	0.551583574
85	0	0	0	75	48	30	0	25	100	30	46	14	8	24	16	35	6	173	33	25	22	30	1	0	2	0	1	0	0	1	0	0	3	3	2	0	0	2	1	1	0	0	0	3	0	0	0	1	0
86	0	0	62.5	90	60	55	66.66666667	75	77.55102041	65	26	14	7	15	16	39	8.312013612	146	36	35	23	29	0	1	0	0	1	0	0	0	1	0	1	1	0	2	0	0	1	0	0	0	0	0	1	0	0	1	0
87	1	0	62.5	55	52	50	0	0	44.89795918	45	45	29	15	44	25	41	11.44662909	243	49	27	20	25	1	1	1	1	1	1	0	1	1	1	3	1	1	1	2	1	3	1	0	0	0	1	0	0	1	1	0
88	1	0	75	90	32	25	0	0	89.79591837	80	45	19	9.457920107	17	29	20	10	168	38	41	22	27	1	2	2	0	2	1	0	1	1	1	1	1	1	3	0	2	2	1	2	1	0	3	0	0	0	0	0
89	1	0	50	75	68	25	33.33333333	25	100	45	30	12	8	18	18	29	7.4141012	145	42	25	27	27	1	0	0	0	1	1	0	0	0	0	0	0	1	0	2	2	1	2	1	0	0	1	0	1	0	1	1
90	1	0	62.5	100	52	40	66.66666667	100	89.79591837	40	48	22	11	23	31	33	10	202	51	32	14	18	0.324242961	1	1	1	1	1	0	1	2	0	0	3	1	2	2	0	0	2	0.447595801	0	1	1	0	0	1	0	1
91	0	0	37.5	70	36	20	33.33333333	25	44.89795918	55	41	13	7	21	22.5	27	10.40365789	160.5681818	36	28	18.89836068	26	2	0	1	0	1	1	3	1	1	1	1	3	0	2	0	2	2	3	1	1	0	1	0	1	0	1	0
92	1	0	50	100	24	25	30.7365596	100	100	69.45485901	42.28571429	24	10	19.63636364	23	32.4	7.2	189	45.78709659	32.03473511	16.00331126	21.59241454	0	2	1	1	2	0	0	1	0	0.232989327	1	1	1	2	0	2	3	1	1	0	0.245668255	2	0	0	0	0	0
93	1	1	37.5	100	36	5	0	100	100	90	52	25	22	13	38	49	15	253	53	18	25	24	1	1	2	2	3	1	0	0	0	1	1	2	3	1	0	2	3	2	0	0	0	1	1	2	0	2	2
94	1	1	37.5	65	0	0	0	0	44.89795918	25	75	27	16	36	36	53	13	286	57	26	8	16	1	2	2	3	3	2	1	3	1	2	2	2	2	3	3	2	1	2	1	0	0	3	2	2	3	1	1
95	0	1	37.5	70	32	10	0	0	44.89795918	35	64	42	21	50.18181818	36	72	27	347.8651685	56	26	15	23	1	2	2	2	2	2	3	1	1	1	0	2	2	3	0	2	3	2	0	0	1	0	1	2	1	3	2
96	0	0	50	100	48	45	0	100	100	75	29	24	10	22	23	29	13	166.8539326	39	32	25	31	1	0	1	0	1	0	0	0	1	0	0	1	2	2	0	1	0	2	0	0	0	1	1	0	1	1	0
97	0	0	25	45	28	25	0	0	55.10204082	30	62	37	13	37	35	53	26	302	53	25	15	20	1	1	2	2	1	1	2	2	2	1	3	2	1	2	2	2	3	1	2	0	2	1	0.438196073	1.214758891	1.172494486	1.527304847	1.023484817
98	0	0	25	50	20	10	0	0	22.44897959	25	39	28	10	30	28	29	12	200	46	25	14	22	1	0	2	2	2	2	3	1	3	1	1	1	2	3	0	2	3	3	1	0	1	1	0	2	2	1	0
99	0	0	62.5	85	56	65	100	0	57.14285714	60	24	16	7	16	11	22	6	123	39	46	30	29	0	0	0	0	0	0	0	1	1	0	0	0	0	0	1	0	0	0	0	0	0	0	0	0	0	0	0
100	0	0	75	100	48	35	66.66666667	100	100	85	26	10	7	12	13	20	7	107	31	29	24	27	1	0	0	0	1	0	0	1	1	0	0	1	0	2	0	1	0	0	0	0	0	1	0	0	0	1	0
101	1	1	12.5	40	0	0	0	0	67.34693878	45	61	37	27	37	32	50.625	11	280.4651163	44	24	13	27	2	2	2	0	3	0	0	0	0	0	1	2	2	3	1	2	3.070089525	2	1.812156995	0	0	0	1	0	0	3	0
102	1	0	25	95	24	10	0	0	44.89795918	80	61	23	9.382755917	29	36	50	22	260	42	36	26	19	2	2	0	1	1	3	3	1	1	0	2	1	1	3	1	2	2	2	0	0	1	2	1	1	1	1	1
103	0	0	25	100	36	35	100	100	100	65	48	20	7	21	17	41	8	187	41	18	15	24	1	1	3	1	2	0	3	1	0	2	1	0	3	2	0	2	1	1	0	0	0	2	0	0	0	1	0
104	0	0	87.5	100	76	75	100	100	100	55	18	12	7	14	10	21	6	101	36	40	25	30	0.271852538	0	0	0	0	0	0	0	0	0	0	0	1	0	0	0	0	0	0	0	0	1	0	0	0	0	0
105	1	0	37.5	100	48	40	0	100	89.79591837	70	42	19	8	18	15	35	9.31524257	166	48	39	26	27	0	0	0	0	0	0	0	1	0	0	0	0	0	0	0	0	0	0	0	0	0	0	0	0	1	0	1
106	1	0	25	100	56	35	0	100	89.79591837	70	42	13	7	16	17	24	7	143	39	27	26	23	0.444632412	1	2	2	1	1	0	1	1	1	3	1	1	2	2	2	1	0	1	0	0	3	0	0	0	0	0
107	1	0	75	80	56	65	100	100	77.55102041	60	26	18	12.92596505	23	11	24	7	139	36	29	25	31	-0.439750131	1	0	0	1	0	0	0	1	1	1	0	0	0	1	1	1	1	0	0	1	1	1	0	1	1	1
108	1	0	62.5	90	60	55	66.66666667	75	100	65	29	15	7	14	20	24	6	132.4719101	36	40.36363636	22	27	0.816686981	0	0	1	1	1	0	1	0	0	1	0	0	1	0	0	1	1	0	0	0	0	0	0	1	1	1
109	1	0	25	40	28	35	0	0	44.89795918	40	34	21	12	30	23	30	7	174.9438202	27	39	26	30	1	1	0	0	1	1	0	1	0	0	1	1	1	2	0	2	1	2	1	2	0	3	0	0	0	0	0
110	1	0	25	85	32	20	0	75	100	35	34	20	13	14	29	38	8	172	51	37	14	23	1	1	0	1	1	0	0	1	2	0	1	1	0	2	0	2	0	1	0	0	0	1	0	0	0	1	0
111	1	1	50	50	60	25	66.66666667	50	67.34693878	55	24	16	7	24	25	33	8	151	32	28	24	34.73295025	1	1	0	0	1	0	0	0	1	1	3	1	1	1	0	2	0	1	0	0	0	3	2	2	0	2	0
112	1	0	75	90	48	25	66.66666667	50	100	75	37	23	8	20	15	31	7	167	43	30	22	23	0	1	2	1	1	0	0	1	2	0	0	0	0	1	0	1	2	1	0	0	1	0	1	2	0	2	0
113	0	0	37.5	85	48	40	66.66666667	25	44.89795918	75	31	18	12.54574106	28	17	31	6	158	55	18	17	24	1	0	2	0	1	0	0	2	0	0	0	0	0	2	0	1	1	1	0	0	0	1	1	3	1	1	0
114	1	0	62.5	80	52	50	0	75	100	50	35	19	10	17	19	42	11.3536552	176	51	41	16	21	0	1	1	0	0	2	0	1	2	1	0	1	0	2	3	0	1	1	1	0	1	0	1	0	1	0	2
115	1	0	62.5	100	20	15	21.0102923	100	89.79591837	55	44	15	14	20	24	68	11	225	46	31	22	22	1	0	1	2	2	0	0	1	3	1	1	1	2	2	3	2	2	2	1	1	0	2	1	0	1	0	0
116	0	0	75	100	80	70	100	100	100	50	23	12	7	12	7.789018304	24	7	114	31	30	26	29	0	0	2	1	0	0	0	0	0	1	0	0	0	0	0	0	3	1	0	0	0	1	0	0	0	0	0
117	0	0	62.5	65	36	40	0	0	44.89795918	70	42	29	16	32	31	40	8	230	43	41	18	21	0.691125213	3	2	1	2	3	2	2	3	1	0	2	2	3	2	2	3	2	0	0	1	2	0	0	1	1	1
118	0	0	37.5	95	36	30	0	0	67.34693878	40	46	28	7	30	19	29	7	199	43	34	24	23	1	0	0	2	1	2	1	1	1	1	1	1	0	1	2	2	2	0	0	0	2	1	0	0	0	1	0
119	1	1	37.5	50	48	5	0	50	32.65306122	50	58	23	7	38	27	30	11	220	40	34	18	25	0.435890961	1	1	0	1	2	3	1	1	0	1	0	1	2	1	1	1	2	0	0	1	3	0	0	1	1	1
120	0	0	37.5	100	24	35	0	0	100	55	51	26	12	21	30	52	10	232	53	22	14	21	1.160192259	2	3	2	2	1	0	1	2	2	0	0	2	2	0	3	1	1	2	0	0	1	1	1	1	1	0
121	0	0	62.5	90	20	5	0	0	89.79591837	35	55	28	10	17	28	32	10	203	50	22	17	24	1.147747944	2	1	1	1	1	0	1	1	0	0	1	1	2	0	2	0	2	0	0	1	0	0	0	0	1	1
122	1	0	50	90	32	15	66.66666667	50	79.59183673	50	55	33	10	27	29	36	11	233	46	27	19	22	0	1	2	1	2	1	0	1	1	1	3	1	1	2	-0.311086506	1	0.428314811	2	1	0	0	0.493360787	0	0	0	0	0
123	1	0	37.5	100	44	13.33333333	0	100	100	70	43	19	7.012409296	19.63636364	26	26	16	177.9775281	39	29	23.54291316	23.75	1	0	1	1	1	1	0	1	1	0	1.307184397	1	2	1	0.448771235	2	0	3	2	0	0	0	0	1	0	1	1
124	1	0	50	92.63147775	36	40	0	100	67.34693878	50	36.26666667	26	16	23	27	40.23529412	10	202.5	48	31.63636364	25	25	0.803079636	1	1	1	1	1	0	1	2	1	1	1	1	2	2	2	3	1	0	0	1	1	0	0	1	1	0
125	1	0	62.5	65	24	20	0	0	44.89795918	25	58	35	20	46	25	28	16	259	39	31	18	23	0.618509611	2	2	1.801699417	1	1	3	1	1	0	1	1	0	0	1	2	3	2	0	0	2	2	0	0	1	1	1
126	1	0	25	80	44	30	0	0	22.44897959	45	59.73333333	38	18	39	31	58	12	289.2134831	47	36	19	27	1	1	1	0	1	1	2	1	0	0	1	1	1	2	0	1	2	1	0	0	1	0	1	1	0	1	1
127	0	1	12.5	100	36	5	0	25	100	60	39	16	8	24	28	30	8	181	39	28	25	28	1	0	0	0	2	0	0	1	0	0	3	1	1	0	0	3	2	3	1	0	0	1	1	0	0	2	0
128	0	0	87.5	95	64	70	66.66666667	100	100	70	22	10	7	12	16	24	6	110	37	38	21	28	0	0	0	1	0	0	0	1	1	0	0	0	0	1	0	2	0	1	0	0	0	0	0	0	0	0	0
129	1	1	25	33.33333333	16	20	0	0	42.85714286	20	80	46	28	52	42	83	22	397	52	27	12	14	1	3	3	3	3	1	3	3	3	3	2	2	2	2	0	3	3	3	2	1	3	3	0	0	3	1	0
130	0	0	100	100	40	25	33.33333333	100	100	95	50	22	7	16	21	21	10	165	39	30	21	29	1.01115334	2	2	0	2	1	0	0	1	1	1	1	0	2	0	2	2	2	1	0	0	0	0	0	0	0	0
131	0	0	75	90	60	55	100	100	77.55102041	60	25	13	8	17	17	23	6	127	41	30	24	24	0	0	0	1	0	0	0	1	1	0	0	0	0	2	0	2	0	0	0	0	1	1	0	2	1	0	0
132	0	0	100	95	76	80	100	100	100	70	22	10	8	12	11	20	6	103	29	45	25	35	0	0	0	0	1	0	0	0	0	0	0	0	0	0	0	0	0	0	0	0	0	0	0	0	0	1	0
133	1	0	50	65	36	10	100	75	57.14285714	50	44	18	7	34	16	28	7	182	43	32	26	27	0.761191292	1	0	0	1	2	0	0	0	1	2	0	0	0	1	1	2	2	0	0	1	1	0	0	0	1	1
134	0	1	62.5	95	40	5	0	0	67.34693878	35	41	10	8	18	27	26	8	156	31	23	26	28	1	0	3	0	2	0	0	1	0	0	1	3	1	2	2	2	2	2	0	0	1	2	1	2	2	3	0
135	1	1	37.5	90	40	35	33.33333333	25	55.10204082	50	31	18	14	19	17	41	8	170	38	26	27	27	1	2	2	0	1	3	0	0	0	1	0	1	2	0	0	1	1	0	0	0	0	3	0	1	3	1	1
136	1	0	12.5	60	32	5	0	0	44.89795918	30	49	18.88888889	28	43	32	39	7	243.7078652	46	18	12	19	1	1	2	0	1	1	0	2	2	3	3	1	2	1	2	3	3	3	0	0	1	1	1	1	3	1	3
137	1	0	37.5	75	60	40	0	33.33333333	67.34693878	50	41	24	14	18	22	22.5	7.2	175.862069	50	33	20	22	2	1	0	0	1	1	0	1	0	1	1	1	1	2	2	2	2	1	0	0	1	2	1	0	0	1	1
138	1	0	37.5	80	24	5	0	0	55.10204082	40	60	30	13	35	32	43.41176471	13	254.8314607	47	29	17	21	1	1	1	1	2	2	0	1	1	2	1	3	1	2	0	2	3	2	3	3	0	0	0	0	1	1	2
139	1	1	25	35	28	15	0	0	20.40816327	10	59	35	24	41	33	50	12	287	57	30	12	23	0.858930326	2	1	1	2	3	3	1	2	1	3	2	0	3	1	2	3	2	1	0	2	2	1	2	1	2	2
140	0	0	62.5	95	52	60	33.33333333	25	100	65	21	11	10.59797695	18	14	21	8	122	35	45	27	37	1.232666089	0	0	0	1	0	0	0	0	1	0	1	1	1	0	1	1	1	0	0	0	0	0	0	0	0	0
141	1	0	37.5	62.86715841	40	10	0	0	44.89795918	70	51	18	8.941334508	27	28	30	11	202	48	30	16	18	1.003001121	1	2	1	2	1	0	2	1	1	3	3	1	2	0	2	2	2	2	3	0	2	1	2	1	2	1
142	0	0	62.5	90	55.06210658	60.76478533	0	100	67.34693878	70	25.6	14	8	23.7771591	10.28571429	21.375	6	127.7777778	37	31	22	27.77777778	0.422657906	0	0	2	-0.026369346	0	0	0	0	0	0	0	0	0	0	0	3	1	0	0	0	2	0	0	0	0	0
143	1	0	62.5	95	20	15	0	0	30.6122449	50	56.53333333	36	16	38	35	53	13	283.1460674	44	30	18	25	1	1	0	0	2	1	0	1	1	0	3	1	2	2	1	2	1	2	2	0	0	1	1	0	0	1	1
144	0	0	12.5	100	20	25	0	0	0	40	42	20	14	25	26	29	7	187	41	33	23	25	0	2	2	1	1	1	1	1	1	1	0	1	0	1	1	2	0	1	1	2	2	3	1	1	0	1	0
145	1	1	0	62.5	12	30	0	25	44.89795918	29.14344114	66.13333333	30	22	40	31	56	17	287.3863636	49	25	23	22	1	2	2	1	1	2	3	1	1	0.963639554	1	1	2	3	3	2	1.806506306	3	2	3	1	2	0	0	1	1	0
146	0	0	25	90	32	30	0	0	79.59183673	55	51	35	20	33	24	34	10	232	46	25	24	26	1	1	1	0	1	1	1	1	2	1	0	1	1	2	0	1	1	2	1	1	1	0	0	0	0	0	0
147	1	0	50	85	40	20	0	75	77.55102041	45	43	18	12.33989471	18	18	21	8	162	34	38	28	30	1	1	0	0	1	1	0	1	1	0	1	1	1	2	0	2	2	2	0	0	1	1	1	0	1	1	1
148	1	0	75	50.28252291	48	30	25.66359909	19.58607184	44.89795918	25	51	25	17	36	28	54	13	256	46	34	18	20	1	2	1	3	1	1	3	1	0	1	1	2	0	2	1	1	3	1	0	0	1	3	0	0	1	1	1
149	0	1	62.5	100	60	35	0	100	100	65	34	11	7	20	21	30	7	148	40	26	23	25	1	1	2	2	1	1	0	1	0	0	0	0	1	2	0	2	0	0	0	0	0	0	0	0	0	1	0
150	0	0	62.5	70	64	25	33.33333333	25	100	40	21	12	5.866871563	13	15	27	7	118	25	41	25	33	1	1	0	0	1	0	0	0	0	0	0	1	0	1	0	3	2	1	0	2	0	0	0	0	0	1	0
151	1	0	50	95	40	30	100	100	100	65	43	18	7	16	18	39	8	169	40	25	17	21	0	2	1	1	1	1	1	1	1	1	3	1	1	2	2	0	0	0	0	0	0	0	0	0	1	1	1
152	1	0	37.5	45	24	15	0	0	44.89795918	50	36	18	10	28	24	31	12	176	27	49	22	30	2	0	0	1	2	2	0	1	0	0	0	1	1	1	0	2	0	3	2	1	2	0	0	0	0	0	1
153	0	1	62.5	50	44	25	0	0	44.89795918	40	35	19	8	29	20	27	8	166	36	36	28	27	1	0	0	1	1	1	2	1	1	0	3	2	1	2	1	2	2	2	1	0	1	1	0	1	1	2	1
154	0	0	25	90	48	35	0	0	32.65306122	65	31	14	7	19	13	19	11	127	34	33	25	28	1	1	0	0	1	2	3	0	1	1	0	2	1	2	0	0	1	1	1	1	1	2	2	0	1	1	1
155	1	1	50	55	52	15	33.33333333	25	100	45	45	17	7	21	27	25	10	180	35	33	21	22	1	0	0	0	2	0	0	2	1	0	1	1	1	3	1	2	2	2	0	0	0	3	0	0	0	1	0
156	0	0	12.5	70	40	10	33.33333333	0	65.30612245	60	51	19	10	24	25	31	7	188	41	30	29	27	1	1	2	0	2	0	0	0	1	1	0	0	1	0	0	1	0	2	1	3	0	3	1	1	1	2	2
157	0	0	50	90	32	20	0	100	77.55102041	95	41	20	7	24	19	27	8	162	40	30	22	30	0	0	2	0	1	0	0	1	1	0	3	1	1	2	0	1	0	1	0	0	0	2	0	0	0	0	0
158	0	0	25	66.66666667	40	35	0	0	44.89795918	70	38.4	21	9.863766635	26	16	26	8	163.8202247	29	45	23	29	2	1	0	0	1	0	0	1	1	0	1	1	0	1	0	2	2	1	1	1	0	1	1.181958162	-0.158899541	0.010945558	1.567853304	-0.734072033
159	1	0	62.5	75	24	0	0	0	55.10204082	50	46	27	8	37	33	35	10	228	53	24	18	24	2	1	1	2	2	0	0	1	1	0	3	2	1	2	2	3	3	3	1	0	1	3	0	0	0	1	0
160	1	0	12.5	90	24	10	0	0	32.65306122	70	46.85714286	21.11111111	12	28.8	28	34.875	8	202.7710843	44	40	17	34	2	2	3	0	1	0	0	0	0	0	2	1	1	2	1	1	2	1	2	1	0	0	0	0	0	1	0
161	1	0	50	55	36	40	0	0	22.44897959	30	35	25	13	31	19	46	10	205	46	40	14	25	1	1	1	2	1	1	0	0	0	0	0	0	0	0	0	1	2	2	1	1	1	0	1	2	2	2	2
162	1	0	25	60	52	45	33.33333333	25	44.89795918	60	31	15	8	14	15	20	7	129	34	38	21	30	1	2	0	-0.545768863	1	-0.024596076	0	0	0	0	1	0	0	1	1	2	1	1	1	0	0	0.718192098	0	0	0	1	0
163	0	0	37.5	95	44	50	33.33333333	0	44.89795918	55	32	20	21	21	17	32	8	169	35	33	25	29	1	2	0	0	1	1	0	1	1	1	1	1	1	1	0	2	1	1	0	0	1	0	0	0	0	0	0
164	1	0	62.5	35	56	20	0	0	55.10204082	40	32	16	15	33	21	34	9.888173707	183	46	35	23	23.33333333	1	1	0	1	1	1	0	1	1	0	1	2	2	1	1	1	2	2	1	0	1	1	0	1	1	1	0
165	1	0	37.5	80	24	25	33.33333333	25	57.14285714	35	63	34	13	31	31	61	20	281	52.20842723	21.43929475	16	22	1	2	2	1	2	1	0	1	2	1	1	2	2	2	0	2	1	2	1.799031526	0	0	2	0	0	1	1	0
166	1	0	62.5	90	24	25	0	0	77.55102041	50	59	24	7	30	19	31	13	209	39	39	19	29	1	1	2	0	1	0	3	0	0	1	1	1	0	2	0	2	2	1	1	0	0	3	0	0	0	1	0
167	1	0	37.5	95	60	40	0	75	67.34693878	80	25	14	13.73049846	22	20	24	7.5646796	142	30	49	31	30	0	0	0	0	1	0	0	1	0	0	1	1	1	1	0	1	2	2	0	0	0	0	0	0	0	1	1
168	1	0	37.5	85	48	35	0	50	100	61.07560945	38	14	12	16	13	34	7	148	42	30	16	26	1	0	0	0	1	0	0	1	1	1	1	0	1	1	2	1	0	0	0	0	0	1	0	0	0	0	0
169	1	0	25	75	52	25	0	0	32.65306122	75	30	12	7	23	23	28	10	152	36	42	24	30	1	1	1	0	1	0	0	1	0	0	1	1	1	2	0	2	1	2	0	0	0	1	1	1	0	1	0
170	1	0	50	90	48	35	33.33333333	100	67.34693878	65	30	14	7	17	13	35	10	144	39	37	24	29	1	1	0	0	1	0	0	0	0	1	1	1	1	1	1	1	1	1	0	0	1	2	0	1	0	1	0
171	1	1	0	50	0	5	33.33333333	25	0	25	56	38	17	52	30	50	19.2	292.247191	52	25	15	25	0.440620241	2	0	2	0	3	3	1	0	0	3	1	2	2	0	2	1	2	3	3	3	1	1	0	0	1	0
172	0	1	50	70	24	15	0	0	32.65306122	65	37	27	11	30	31	20	8	188	36	43	28	30	0.70865109	0	0	0	1	0	0	0	0	1	0	1	0	1	0	2	2	2	2	0	1	1	0	0	0	1	0
173	0	1	25	55	24	25	0	0	32.65306122	25	54	22	19	24	22	30	8	208	41	24	15	27	1.71159068	1	2	0	1	0	0	0	1	1	1	3	1	2	0	1	3	1	1	0	1	1	1	2	0	1	0
174	1	0	0	65	8	5	0	0	22.44897959	15	71	28.88888889	13	48	38	64	17	317.5280899	53	32.4	19	25	1.576961102	3	2	3	1	0	3	2	3	1	1	1	1	2	1	2	3	3	3	3	1	2	1	2	2	1	1
175	1	0	62.5	95	48	60	33.33333333	75	89.79591837	70	20	15	10	15.27272727	14	18	6	111.2359551	28	41	22	33	0	0	0	0	1	0	0	0	0	0	0	0	0	1	0	0	1	1	0	0	0	1	0	0	0	1	0
176	1	0	62.5	100	52	50	0	25	67.34693878	55	26	14	7	23	10	21	7	128	32	36	23	29	1	0	1	1	1	1	0	0	0	1	1	1	0	0	0	0	2	0	0	0	0	2	0	0	0	1	0
177	1	0	62.5	100	52	70	0	100	100	65	41	24	12	19	17	34	6.860946589	180	45	37.09090909	21	24	1	2	2	0	1	1	1	1	1	0	1	0	1	3	2	1	2	1	2	0	1	1	1	0	0	1	1
178	1	0	12.5	75	16	10	0	0	32.65306122	65	39	27	7	26	23	22	16	186	35	34	18	30	2	1	0	0	1	0	0	1	1	0	1	2	1	2	0	2	3	3	1	3	0	0	0	0	0	1	0
179	1	0	75	50	88	65	100	75	44.89795918	70	28	13	7	22	16	24	7	135	35	32	17	33	1	0	0	0	1	0	0	0	0	0	0	0	1	2	2	1	0	0	0	0	0	0	0	0	0	0	0
180	1	0	25	85	20	5	33.33333333	0	44.89795918	10	45	34	16	36	30	22	8	229	44	29	24	21	1	1	1	0	1	2	3	1	2	1	1	2	2	2	0	1	2	2	0	0	3	2	0	0	0	1	0
181	1	0	62.5	60	56	25	66.66666667	50	100	65	27	11	7	18	16	18	7	118	34	37	23	30	0	0	0	0	1	0	0	0	0	0	0	1	1	1	0	1	1	1	0	0	0	1	0	0	0	0	0
182	1	0	37.5	65	28	10	0	0	44.89795918	35	39.46666667	21	7	30	19	20	8	160.7865169	35	30	20	29	1	0	0	0	1	0	0	0	1	0	0	1	1	1	0	1	1	2	2	1	1	0	1	0	1	1	0
183	1	0	50	40	36	35	0.32444522	14.28444245	10.20408163	50	43	32	21	37	30	41	12	248	49	46	18	25	1	1	1	1	1	1	1	0	1	1	1	1	0	1	0	1	2	1	1	0	1	1	0	0	0	1	1
184	1	1	12.5	25	5	5	33.33333333	0	12.24489796	25	73.6	42	28	54	38	50.82352941	16	334.137931	42	30	12	26	1	2	3	2	3	0	0	1	0	3	2	1	1	3	0	1	3	2	3	1.027865928	2	0.987705683	3	3	2	3	1
185	1	0	50	66.66666667	48	45	0	50	46.93877551	40	31	20	12	26	13	24	8	153	36.85098529	36.03372593	22	28	1	1	0	0	1	1	0	1	1	1	0	1	1	1	1	1	1	1	1	1	1	2	0	2	1	1	1
186	1	0	100	60	76	55	100	100	67.34693878	90	26	12	8	17	16	31	11.0124425	136	41	28	23	27.94836296	0	1	0	0	0	0	0	0	0	0	3	1	0	0	1	1	0	1	0	0	0	0	0	0	0	0	0
187	1	0	25	20	16	15	0	0	67.34693878	10	57	39	29	37	26	39	8.175188705	265	48	35	22	26	1.046752291	1	3	0	1	1	3	1	2	0	1	3	1	2	0	1	3	1	0	0	2	1	2	1	0	1	1
188	1	0	62.5	100	60	50	0	100	100	75	34	17	15	15	12	20	7	139	32	45	31	36	1	1	0	0	1	0	0	1	0	0	0	1	1	0	0	1	1	1	0	0	1	0	0	0	0	1	0
189	1	0	62.5	100	40	35	0	0	55.10204082	65	37.89423425	19.31531568	8.595668766	23.66532731	15.22418681	28.82436576	6	159.1245085	38	45	19	32	0.603269207	0	0	0	1	0	0	1	1	0	1	0	1	2	0	1	1	1	0	0	0	0	0	0	0	1	0
190	0	0	62.5	65	44	20	33.33333333	50	57.14285714	25	42	17	4.279326979	21	22	38	12	184	44	34	17	21.11111111	1	1	2	2	2	2	3	2	1	1	1	1	1	2	0	2	2	2	0	0	1	2	0	0	1	1	1
191	1	1	50	95	32	25	0	0	57.14285714	75	35.2	18	7	23	27	29	15	184.0449438	48	21	16	20	1	2	2	0.809751895	2	0	0	1	1	1	0	1	1	2	3	2	0	0	1	0	0	0	1	2	1	1	0
192	0	0	62.5	85	48	35	0	0	67.34693878	45	39	14	12	22	31	39	10	181	34.90909091	31	25	30	1	1	1	0	1	0	0	1	0	1	0	1	1	1	1	2	0	1	0	2	0	2	0	1	0	1	0
193	1	0	50	95	52	45	33.33333333	25	77.55102041	45	40	20	8	23	16	28	8	171	42	44	19	21	1	1	0	0	1	1	0	1	2	1	1	0	1	0	0	0	1	1	2	0	1	0	1	1	0	1	1
194	1	0	37.5	80	28	20	0	0	32.65306122	25	55	38	23	41	32	53	13	293	51	19	15	21	2	2	1	1	1	3	2	1	1	1	2	2	2	3	0	2	2	2	1	0	1	2	0	1	1	0	0
195	1	0	100	100	88	75	100	100	100	60	17	11	7	12	8.768749664	19	6	100	33	39	25	25	0	0	0	0	0	0	0	0	1	0	0	0	0	0	0	0	0	1	0	0	0	1	0	0	0	0	0
196	1	0	75	100	52	40	0	100	100	67.70453696	27	16	11	16	28	34	12.72304198	162	39	45	14	29	1	0	0	0	1	1	0	1	0	0	1	1	1	2	0	1	2	2	0	0	0	0	1	0	1	1	0
197	1	0	62.5	90	32	35	0	0	100	75	32	22	11	16	11	18	8	142	37.09090909	37	19	32	1	1	1	0	1	0	0	0	0	0	1	0	0	1	0	2	3	1	1	0	0	2	0	1	0	1	0
198	1	0	50	100	28	35	0	100	89.79591837	75	32	18	8	15	21	25	8	144	43	29	24	19	1	0	0	1	1	1	0	1	1	0	0	0	0	1	0	2	0	0	0	1	0	0	0.453786645	0.633234795	0.786870676	0.455694103	1.018393432
199	1	0	37.5	90	60	55	0	25	67.34693878	30	46	25	18	29	22	59	17	242	46	30	26	23	1	0	0	0	0	0	0	0	1	0	0	0	1	1	0	1	0	1	1	0	0	0	0	0	1	1	1
200	1	0	62.5	85	68	60	33.33333333	100	100	90	25	15	10	14	19	22	6	128	43	27	22	20	1	0	0	0	1	0	0	0	0	0	0	0	0	0.506878101	0	1	1	1	0	0.000113674	0	3	0	0	1	0	0
201	1	0	62.5	65	56	50	0	0	57.14285714	55	32	20	10	24	16	34	8	165	39	33	23	27	1	1	0	0	0	0	3	1	1	0	0	0	1	2	0	2	0	1	0	0	0	1	0	0	1	0	2
202	0	0	37.5	90	48	40	33.33333333	25	67.34693878	35	28	20	13	20	15	29	7	150	35	39	20	30	1	1	1	0	1	0	0	0	0	0	0	0	1	1	0	1	0	1	1	0	1	1	0	0	0	0	0
203	1	0	50	50	48	30	0	25	44.89795918	60	51	28	14.72649186	33	29	36	7	236	45	35	24	19	2	1	1	1	2	1	0	1	1	2	0	0	0	2	0	1	1	2	0	0	0	1	0.727338954	0.594530959	0.85988365	1.097393867	1.021525692
204	0	0	62.5	75	64	25	0	0	44.89795918	75	30	16	8	27	21	32	11	167	32	37	23	30	1	0	0	0	1	0	0	0	1	0	0	1	1	2	0	2	2	2	0	0	0	2	0	0	0	1	0
205	1	0	50	90	56	30	0	0	77.55102041	40	38	15	8	24	17	27	12	159	36	40	23	35	1	1	0	0	1	2	0	1	1	1	1	2	0	0	0	2	1	2	1	1	1	0	0	0	0	1	1
206	1	1	37.5	70	36	25	0	0	44.89795918	35	53	26	14	31	29	36	12	232	51	26	17	22	1	1	1	2	1	1	0	2	1	1	3	1	1	2	2	2	2	2	0	0	1	3	1	1	2	1	2
207	0	1	50	95	28	30	0	0	67.34693878	30	45	21.11111111	8	25	22	29.64705882	16	195.3409091	41	35	24	32	1	3	1	0	1	1	0	0	0	0	3	1	1	1	0	2	2	1	0	0	1	3	0	0	0	1	1
208	1	0	37.5	100	52	20	0	0	32.65306122	45	37	15	7	22	19	19	8	149	33	33	25	29	1	0	1	0	1	1	0	1	0	0	0	1	1	1	0	1	2	1	0	0	1	1	1	1	0	1	1
209	1	0	50	75	36	25	0	75	67.34693878	60	49	18	7	20	16	33	8	173	41	30	22	21	1	1	3	3	1	0	0	1	1	3	1	1	2	2	3	2	2	1	2	3	0	0	1	1	1	1	1
210	1	0	75	100	56	35	33.33333333	100	100	80	32	16	5.605033691	19	21	29.64705882	11	154.7191011	40	37	22	29	1	1	0	0	1	0	0	0	0	0	0	1	1	2	0	1	0	2	0	0	0	0	0	0	1	1	0
211	1	0	12.5	5	8	15	0	0	22.44897959	5	77	50	34	57	44	78	28	419	44	32	19	24	1	3	1	2	2	2	1	2	1	2	2	2	2	2	1	2	3	1	2	2	2	3	0	0	1	1	2
212	0	0	50	85	24	5	-2.428595201	-25.57904552	44.89795918	35	40	17	11	34	23	29	12	193	38	35	21	31	1	1	0	0	3	0	0	1	0	0	1	1	1	2	0	3	3	3	0	0	1	1	0	0	0	1	0
213	0	0	50	80	52	25	0	0	44.89795918	40	44	28	11.04587863	32	23	50	14	231.5730337	45	32	18	26	1	1	2	0	1	1	1	1	1	0	0	1	1	2	1	1	1	2	0	0	1	1	1	1	1	1	1
214	1	0	75	80	48	45	66.66666667	50	57.14285714	80	50	27	18	31	30	58	17	262	58	34	25	23	1	1	1	1	0	1	0	1	2	1	1	2	1	2	0	1	1	1	0	0	0	0	1	0	1	1	2
215	1	0	50	50	44	25	0	0	44.89795918	35	50	26	17	37	25	60	11	258	48	24	22	25	1	1	0	3	1	0	3	1	0	2	1	1	0	2	0	1	2	2	0	0	0	0	0	0	1	2	1
216	0	0	75	45	72	75	100	50	44.89795918	50	19	12	7	15	17	26	7	118	45	32	20	28	0	0	0	0	1	0	0	0	0	0	0	1	0	1	0	1	0	1	0	0	1	1	1	0	0	1	0
217	1	0	62.5	80	56	50	33.33333333	75	100	50	34	14	10.58412898	16	15	36	7	152	39	37	21	26	1	1	0	0	1	0	0	0	1	1	0	0	1	1	2	0	1	1	0	0	0	3	1	1	1	1	1
218	0	0	37.5	80	32	35	66.66666667	0	32.65306122	30	50	21	12	31	27	43	12	223	47	28	14	23.41238116	2	2	2	0	2	1	0	1	1	2	1	1	1	2	1	2	2	2	1	2	1	2	2	2	3	2	2
219	1	0	37.5	95	44	35	0	25	67.34693878	35	46	30	21	41	28	26	8	231	41	40	24	26	1	1	0	0	2	1	0	1	1	1	0	1	1	2	0	2	2	1	1	0	1	1	0	1	0	1	0
1	1	1	37.5	95	28	25	0	25	77.55102041	70	37.33333333	19	10.63875214	17	13	26	6	139.5505618	38	39	17	33	0.788545124	1	1	0	1	1	1	1	1	0	1	0	0	0	0	1	1	1	1	1	-0.617769628	0	0	0	0	0	0
2	1	1	25	85	12	30	0	0	55.10204082	60	59	34	16	31	21	41	12	242	46	26	15	15	1.353033688	2	2	2	3	2	3	1	1	1	0	1	2	2	1	2	2	2	1	1	0	0	1	2	1	1	1
3	1	0	87.5	90	48	30	0	0	77.55102041	60	46	13	10	22	25	22	5.4132607	169	44	37	26	29	0.761110872	1	2	2	2	1	0	1	0	0	1	1	0	1	0	2	2	2	1	0	1	3	0	0	0	1	0
4	1	0	25	85	28	15	0	0	55.10204082	75	51	16	10.06767523	25	24	26	6	185	38	38	26	25	2	1	1	0	1	2	3	1	2	0	1	3	1	2	0	2	3	2	2	2	0	2	0	0	0	0	0
5	1	0	100	95	60	50	100	100	79.59183673	50	29	12	8	22	14	25	6	136	47	40	14	20	0	0	0	2	1	1	0	1	0	1	1	1	0	0	1	0	2	1	0	0	0	0	0	0	1	1	1
6	1	0	25	95	32	10	0	100	79.59183673	60	46	20	7	20	32	33	8.758190564	191	48	37	22	18	1	1	1	3	2	0	0	1	2	1	2	1	1	1	2	2	0	2	0	0	0	2	0	1	3	1	2
7	1	0	50	100	32	20	0	100	77.55102041	55	58	34	10	31	26	45	11.20564122	242	47	35	19	22	1	2	2	2	2	2	1	1	3	2	2	1	1	2	1	2	1	2	1	1	1	0	0	0	0	0	0
8	0	0	50	100	44	55	0	100	89.79591837	95	26	17	12	23	15	31	10	160	54	42	20	19	0.136269529	0	0	0	1	1	1	0	0	0	0	1	0	0	0	0	2	0	0	0	1	0	2	1	2	1	1
9	0	0	36.48086645	91.28987439	34.6658031	26.48191996	52.38559926	63.33140617	87.44280208	62.71463379	39.71839604	19.61563498	8.203645004	20.60787309	20.18343804	30.84153708	7.653548319	168.0527255	39.32305103	26.78007865	20.71666617	25.8713654	1	0.129716594	0.150254714	0.3133703	0.531747746	-0.174238827	-0.065928716	0.345027587	0.041532031	0.872876652	-0.037432374	0.186884251	0.12117902	0.368691178	-0.344244735	1.426502724	0.224052723	0.113339016	-0.062785647	0.268276568	0.327149819	-1.005853351	0	1	0	1	0
10	1	0	25	35	32	5	0	0	100	80	48	20	10	22	34	33	8	211	43	27	16	26	2	1	2	1	1	3	0	1	0	0	1	1	2	2	0	3	2	3	1	0	0	3	1	0	0	1	1
11	0	1	37.5	100	36	25	0	100	89.79591837	40	47	20	8.396616416	17	22	41	11.9109633	189	43	24	21	21	1	1	1	1	2	1	0	1	2	1	1	1	1	2	0	2	1	1	1	0	0	2	1	1	1	1	1
12	1	1	37.5	45	40	30	33.33333333	25	44.89795918	35	45	25	21	37	23	45	8	223	42	32	20	27	0.727976352	1	0	0	1	0	3	1	2	3	1	1	1	2	1	1	2	2	1	1	2	3	1	0	0	1	0
13	1	0	50	75	52	45	0	0	44.89795918	50	33	20	13	28	19	38	10.61264302	184	50	46	17	28	1	1	0	0	1	1	0	0	0	1	1	1	0	1	0	1	2	1	1	0	1	0	0	0	1	1	0
14	1	0	25	80	32	25	0	100	100	60	52	15	7	13	25	42	11	196	38	44	20	26	1	1	0	1	2	0	0	1	0	0	1	1	1	2	0	1	2	0	0	0	0	0	0	0	0	0	0
15	1	1	0	25	12	5	0	0	10.20408163	10	53	29	35	23	34	44	6	244	49	20	14	20	2	2	1	3	1	1	0	1	2	1	1	0	3	2	0	3	2	2	3	3	0	0	1	1	1	1	1
16	1	0	25	70	36	15	0	0	44.89795918	53.234386	36	21	8.226432742	33	22	30	13	190	47	38.18181818	22.85209872	27.5	2	1	0.609360796	1	1	1	1.910735849	1	0.880803157	1	3	1	1	1	1	2	1	2	0	0	1	2	1	1	2	2	1
17	0	0	37.5	70	36	20	33.33333333	25	67.34693878	40	48	26	15	30	23	38	7.377429925	211	51	27.27272727	13	21	0.713026304	1	1	2	2	1	0	1	0	1	0	1	1	3	0	3	1	2	1	0	1	2	0	1	1	1	0
18	1	0	25	70	36	15	0	0	67.34693878	30	48	26.66666667	7	33.6	27	29.25	7	202.7710843	48	34	22	29	1.168952701	0	2	2	1	1	0	0	1	1	3	1	0	3	0	2	0.694632839	2	0	0	0	2	1	1	1	2	1
19	1	1	0	20	0	0	0	0	44.89795918	29.77920961	70	40	29	42	40	71	23	362	57	33	16	18	0.983244524	3	2	3	2	3	3	2	1	3	1	2	0	2	2	3	2	3	2	1	1	2	2	3	3	2	3
20	1	0	50	75	44	20	0	0	57.14285714	30	43	20	11	27	25	22	11	189	39	28	21	29	1.410912096	1	1	0	1	1	0	0	0	0	0	2	1	1	0	1	2	1	2	2	1	2	0	0	0	0	0
21	1	0	25	65	40	20	0	0	44.89795918	45	57	33	21	29	25	30	8	230	44	24	18	27	1.225549614	1	1	1	2	0	3	1	1	1	3	3	3	2	0	3	1	3	2	0.629038112	0	3	1	0	1	1	0
22	0	0	62.5	75	48	20	0	0	57.14285714	25	33	21	10	30	23	24	8	169	34	36	25	25	0.789321465	1	0	1	2	0	0	1	0	0	1	1	1	1	0	2	0	2	2	0	1	1	0	0	0	0	0
23	1	0	25	40	28	25	0	0	10.20408163	20	41	24	11	43	27	34	8	211	39	33	20	21	1	1	1	1	3	1	0	1	2	0	3	1	2	3	2	2	1	3	2	1	2	3	1	0	1	2	1
24	1	0	37.5	90	36	30	0	0	100	65	55	37	19	34	21	22	8	228	35	39	20	27	1	1	1	0	1	0	0	1	0	0	1	0	0	1	0	2	3	1	2	2	1	0	0	0	0	1	0
25	1	1	25	45	44	15	0	0	42.85714286	50	37	21	14	36	22	30	11	189	44	26	21	29	2	2	1	0	1	1	0	1	0	1	1	1	1	1	0	2	0	3	0	0	0	1	1	1	0	1	1
26	1	0	62.5	95	48	30	0	0	67.34693878	65	38	20	10	29	23	29	8	176	45	35	21	23	1	0	2	0	2	1	0	1	1	1	1	1	1	2	2	2	1	1	0	0	1	1	0	2	0	1	1
27	1	0	37.5	60	52	5	0	50	44.89795918	40	62	26	13	42	31	41	10	263	43	26	19	23	1	2	1	1	1	1	1	1	2	1	1	1	2	2	3	2	3	3	2	3	1	1	2	0	1	1	1
28	1	0	25	55	12	15	0	0	32.65306122	50	71	32	11	43	31	43	19	287	44	29	15	21	1	3	3	2	1	1	3	2	3	1	1	1	1	2	3	2	3	2	3	3	0	1.397829322	1	0	1	1	1
[truncated: 2,381 more rows]
[truncated: 238 more columns]
